# Supplementary material for: Collagen VI microfibril structure reveals mechanism for molecular assembly and clustering of inherited pathogenic mutations
Source: Nat Commun. 2025 Aug 14;16:7549. doi: 10.1038/s41467-025-62923-3 (PMC12354898; doi:10.1038/s41467-025-62923-3)
Supplement: Supplementary file 4 — Source data [file 41467_2025_62923_MOESM4_ESM.xlsx]

## Sheet: Fig2C
dRI			MW
V [ml]	normalised dRI		V [ml]	Mr [Da]
0.000701478	-3.50613e-08		15.0028	201899
0.00596448	-3.46753e-08		15.0077	201505
0.0112275	-3.47187e-08		15.0126	201064
0.0164905	-3.47621e-08		15.0176	200627
0.0217535	-3.417e-08		15.0225	200077
0.0270165	-3.47588e-08		15.0274	199639
0.0322795	-3.53476e-08		15.0323	199349
0.0375425	-3.71172e-08		15.0372	199116
0.0428055	-3.57784e-08		15.0421	198697
0.0480685	-3.51319e-08		15.047	198274
0.0533315	-3.44854e-08		15.052	197884
0.0585945	-3.4073e-08		15.0569	197501
0.0638575	-3.48252e-08		15.0618	197208
0.0691205	-3.55775e-08		15.0667	196839
0.0743835	-3.52821e-08		15.0716	196487
0.0796465	-3.49866e-08		15.0765	196188
0.0849095	-3.44071e-08		15.0814	195860
0.0901725	-3.31185e-08		15.0863	195555
0.0954355	-3.14635e-08		15.0913	195335
0.100699	-2.98292e-08		15.0962	195090
0.105962	-2.93496e-08		15.1011	195168
0.111225	-3.11405e-08		15.106	194947
0.116488	-3.29313e-08		15.1109	194518
0.121751	-3.3904e-08		15.1158	194281
0.127014	-3.16401e-08		15.1207	193935
0.132277	-3.19572e-08		15.1257	193614
0.13754	-3.22744e-08		15.1306	193342
0.142803	-3.29726e-08		15.1355	192991
0.148066	-3.19821e-08		15.1404	192597
0.153329	-3.21598e-08		15.1453	192279
0.158592	-3.23374e-08		15.1502	191947
0.163855	-3.39703e-08		15.1551	191541
0.169118	-3.56032e-08		15.1601	191111
0.174381	-3.49703e-08		15.165	190752
0.179644	-3.43374e-08		15.1699	190500
0.184907	-3.17737e-08		15.1748	190157
0.19017	-3.1819e-08		15.1797	189771
0.195433	-3.06017e-08		15.1846	189498
0.200696	-3.07262e-08		15.1895	189091
0.205959	-3.08506e-08		15.1945	188714
0.211222	-3.1775e-08		15.1994	188474
0.216485	-3.39104e-08		15.2043	188337
0.221748	-3.3516e-08		15.2092	187990
0.227011	-3.22724e-08		15.2141	187653
0.232274	-3.15077e-08		15.219	187418
0.237537	-3.15713e-08		15.2239	187338
0.2428	-3.1635e-08		15.2288	187121
0.248063	-3.28505e-08		15.2338	186758
0.253326	-3.40661e-08		15.2387	186386
0.258589	-3.693e-08		15.2436	186076
0.263852	-3.72469e-08		15.2485	185706
0.269115	-3.51994e-08		15.2534	185367
0.274378	-3.43798e-08		15.2583	185078
0.279641	-3.4174e-08		15.2632	184771
0.284904	-3.46422e-08		15.2682	184379
0.290167	-3.51103e-08		15.2731	184085
0.29543	-3.51502e-08		15.278	183886
0.300693	-3.60531e-08		15.2829	183585
0.305956	-3.69559e-08		15.2878	183211
0.311219	-3.72643e-08		15.2927	182817
0.316482	-3.86739e-08		15.2976	182499
0.321745	-3.97427e-08		15.3026	182260
0.327008	-3.73434e-08		15.3075	181927
0.332271	-3.73659e-08		15.3124	181579
0.337534	-3.73883e-08		15.3173	181279
0.342797	-3.49717e-08		15.3222	181073
0.34806	-3.38904e-08		15.3271	180801
0.353323	-3.37666e-08		15.332	180514
0.358586	-3.42665e-08		15.337	180250
0.363849	-3.47664e-08		15.3419	179904
0.369112	-3.8211e-08		15.3468	179698
0.374375	-3.78894e-08		15.3517	179511
0.379638	-3.75678e-08		15.3566	179228
0.384901	-3.69012e-08		15.3615	178873
0.390164	-3.61302e-08		15.3664	178569
0.395427	-3.53592e-08		15.3714	178230
0.40069	-3.49712e-08		15.3763	177880
0.405953	-3.52902e-08		15.3812	177663
0.411216	-3.56093e-08		15.3861	177478
0.416479	-3.71597e-08		15.391	177168
0.421742	-3.70924e-08		15.3959	176871
0.427005	-3.5701e-08		15.4008	176554
0.432268	-3.43096e-08		15.4057	176290
0.437531	-3.442e-08		15.4107	176131
0.442794	-3.45303e-08		15.4156	175921
0.448057	-3.49658e-08		15.4205	175621
0.45332	-3.61109e-08		15.4254	175358
0.458583	-3.73239e-08		15.4303	175060
0.463846	-3.85369e-08		15.4352	174803
0.469109	-3.89125e-08		15.4401	174666
0.474372	-3.53065e-08		15.4451	174560
0.479635	-3.51299e-08		15.45	174405
0.484898	-3.46452e-08		15.4549	174228
0.490161	-3.49434e-08		15.4598	174040
0.495424	-3.52416e-08		15.4647	173801
0.500687	-3.45605e-08		15.4696	173515
0.50595	-3.45312e-08		15.4745	173271
0.511213	-3.36192e-08		15.4795	172942
0.516476	-3.27072e-08		15.4844	172634
0.521739	-3.13084e-08		15.4893	172358
0.527002	-3.06612e-08		15.4942	172053
0.532265	-3.11282e-08		15.4991	171724
0.537528	-3.15952e-08		15.504	171427
0.542791	-3.27195e-08		15.5089	171195
0.548054	-2.94279e-08		15.5139	170983
0.553317	-2.89399e-08		15.5188	170718
0.55858	-2.92696e-08		15.5237	170431
0.563843	-2.95993e-08		15.5286	170121
0.569106	-3.07468e-08		15.5335	169821
0.574369	-3.05933e-08		15.5384	169547
0.579632	-3.06749e-08		15.5433	169244
0.584895	-3.07565e-08		15.5483	168966
0.590158	-2.8312e-08		15.5532	168637
0.595421	-2.77843e-08		15.5581	168338
0.600684	-2.89083e-08		15.563	168039
0.605947	-3.00322e-08		15.5679	167748
0.61121	-3.01102e-08		15.5728	167498
0.616473	-3.01882e-08		15.5777	167206
0.621736	-3.09533e-08		15.5826	166920
0.626999	-3.0873e-08		15.5876	166628
0.632262	-3.04752e-08		15.5925	166325
0.637525	-2.78135e-08		15.5974	166028
0.642788	-2.75137e-08		15.6023	165732
0.648051	-2.72139e-08		15.6072	165431
0.653314	-2.4379e-08		15.6121	165139
0.658577	-2.3187e-08		15.617	164858
0.66384	-2.38826e-08		15.622	164581
0.669103	-2.45782e-08		15.6269	164278
0.674366	-2.44968e-08		15.6318	163966
0.679629	-2.53011e-08		15.6367	163657
0.684892	-2.61054e-08		15.6416	163376
0.690155	-2.72538e-08		15.6465	163096
0.695418	-2.84021e-08		15.6514	162810
0.700681	-3.0812e-08		15.6564	162508
0.705944	-2.88348e-08		15.6613	162219
0.711207	-2.68577e-08		15.6662	161926
0.71647	-2.63702e-08		15.6711	161617
0.721733	-2.55942e-08		15.676	161311
0.726996	-2.48183e-08		15.6809	161004
0.732259	-2.46498e-08		15.6858	160690
0.737522	-2.5098e-08		15.6908	160403
0.742785	-2.55462e-08		15.6957	160128
0.748048	-2.64174e-08		15.7006	159851
0.753311	-2.25788e-08		15.7055	159572
0.758574	-2.25295e-08		15.7104	159307
0.763837	-2.24803e-08		15.7153	159022
0.7691	-2.11047e-08		15.7202	158722
0.774363	-2.05225e-08		15.7252	158441
0.779626	-2.05292e-08		15.7301	158137
0.784889	-2.08302e-08		15.735	157835
0.790152	-2.11313e-08		15.7399	157539
0.795415	-2.16159e-08		15.7448	157250
0.800678	-2.21005e-08		15.7497	156961
0.805941	-2.25649e-08		15.7546	156662
0.811204	-2.30292e-08		15.7595	156353
0.816467	-1.94691e-08		15.7645	156055
0.82173	-1.90219e-08		15.7694	155763
0.826993	-1.93503e-08		15.7743	155471
0.832256	-1.96788e-08		15.7792	155162
0.837519	-2.03884e-08		15.7841	154833
0.842782	-2.17516e-08		15.789	154524
0.848045	-2.29406e-08		15.7939	154217
0.853308	-2.37378e-08		15.7989	153919
0.858571	-2.27295e-08		15.8038	153602
0.863834	-2.2619e-08		15.8087	153271
0.869097	-1.91254e-08		15.8136	152929
0.87436	-1.88447e-08		15.8185	152605
0.879623	-1.88932e-08		15.8234	152299
0.884886	-1.93613e-08		15.8283	151970
0.890149	-1.98294e-08		15.8333	151633
0.895412	-2.2387e-08		15.8382	151316
0.900675	-2.27203e-08		15.8431	150986
0.905938	-2.30537e-08		15.848	150676
0.911201	-2.54612e-08		15.8529	150393
0.916464	-2.4061e-08		15.8578	150100
0.921727	-2.05542e-08		15.8627	149795
0.92699	-1.93621e-08		15.8677	149477
0.932253	-1.98754e-08		15.8726	149168
0.937516	-2.03887e-08		15.8775	148849
0.942779	-2.26472e-08		15.8824	148553
0.948042	-1.98171e-08		15.8873	148260
0.953305	-1.87683e-08		15.8922	147954
0.958568	-1.83395e-08		15.8971	147637
0.963831	-1.79108e-08		15.9021	147334
0.969094	-1.80153e-08		15.907	147050
0.974357	-1.81198e-08		15.9119	146738
0.97962	-1.9225e-08		15.9168	146420
0.984883	-1.58686e-08		15.9217	146087
0.990146	-1.62126e-08		15.9266	145750
0.995409	-1.65566e-08		15.9315	145426
1.00067	-1.72735e-08		15.9364	145118
1.00594	-1.9109e-08		15.9414	144812
1.0112	-1.78295e-08		15.9463	144496
1.01646	-1.61991e-08		15.9512	144175
1.02172	-1.61395e-08		15.9561	143854
1.02699	-1.63642e-08		15.961	143541
1.03225	-1.65889e-08		15.9659	143240
1.03751	-1.66585e-08		15.9708	142926
1.04278	-2.17377e-08		15.9758	142636
1.04804	-2.18422e-08		15.9807	142351
1.0533	-2.19467e-08		15.9856	142049
1.05857	-2.10123e-08		15.9905	141747
1.06383	-2.03368e-08		15.9954	141427
1.06909	-2.10483e-08		16.0003	141101
1.07435	-2.17598e-08		16.0052	140764
1.07962	-2.17364e-08		16.0102	140461
1.08488	-1.97862e-08		16.0151	140141
1.09014	-1.95906e-08		16.02	139799
1.09541	-1.93951e-08		16.0249	139470
1.10067	-1.79066e-08		16.0298	139150
1.10593	-1.78635e-08		16.0347	138842
1.1112	-1.90792e-08		16.0396	138523
1.11646	-2.02949e-08		16.0446	138202
1.12172	-1.84636e-08		16.0495	137890
1.12698	-1.78831e-08		16.0544	137549
1.13225	-1.80966e-08		16.0593	137180
1.13751	-1.83101e-08		16.0642	136847
1.14277	-1.79206e-08		16.0691	136523
1.14804	-1.79499e-08		16.074	136211
1.1533	-1.82503e-08		16.0789	135879
1.15856	-1.85507e-08		16.0839	135566
1.16383	-1.61911e-08		16.0888	135228
1.16909	-1.51388e-08		16.0937	134915
1.17435	-1.49569e-08		16.0986	134610
1.17961	-1.75568e-08		16.1035	134280
1.18488	-2.01567e-08		16.1084	133951
1.19014	-1.94891e-08		16.1133	133633
1.1954	-1.82896e-08		16.1183	133328
1.20067	-1.77753e-08		16.1232	133032
1.20593	-1.72611e-08		16.1281	132722
1.21119	-1.66912e-08		16.133	132398
1.21646	-1.61824e-08		16.1379	132050
1.22172	-1.56736e-08		16.1428	131732
1.22698	-1.34008e-08		16.1477	131341
1.23224	-1.23034e-08		16.1527	130959
1.23751	-1.20255e-08		16.1576	130567
1.24277	-1.21171e-08		16.1625	130142
1.24803	-1.22086e-08		16.1674	129697
1.2533	-1.23747e-08		16.1723	129299
1.25856	-1.3215e-08		16.1772	129013
1.26382	-1.21118e-08		16.1821	128699
1.26909	-1.29808e-08		16.1871	128380
1.27435	-1.38498e-08		16.192	128080
1.27961	-1.56408e-08		16.1969	127778
1.28487	-1.26571e-08		16.2018	127451
1.29014	-1.01418e-08		16.2067	127100
1.2954	-1.02514e-08		16.2116	126652
1.30066	-1.0361e-08		16.2165	126310
1.30593	-1.0644e-08		16.2215	126031
1.31119	-1.05138e-08		16.2264	125737
1.31645	-1.02186e-08		16.2313	125441
1.32172	-1.03075e-08		16.2362	125115
1.32698	-1.03965e-08		16.2411	124758
1.33224	-1.18184e-08		16.246	124439
1.3375	-1.43551e-08		16.2509	124115
1.34277	-1.08006e-08		16.2558	123806
1.34803	-1.04068e-08		16.2608	123503
1.35329	-1.00129e-08		16.2657	123199
1.35856	-9.68101e-09		16.2706	122878
1.36382	-1.03905e-08		16.2755	122557
1.36908	-1.11001e-08		16.2804	122268
1.37435	-8.68471e-09		16.2853	121993
1.37961	-7.69738e-09		16.2902	121632
1.38487	-7.9875e-09		16.2952	121301
1.39013	-8.27763e-09		16.3001	120997
1.3954	-9.39514e-09		16.305	120614
1.40066	-6.4834e-09		16.3099	120276
1.40592	-6.45586e-09		16.3148	119920
1.41119	-6.42832e-09		16.3197	119626
1.41645	-5.9138e-09		16.3246	119358
1.42171	-6.27794e-09		16.3296	119067
1.42698	-6.64209e-09		16.3345	118751
1.43224	-8.91089e-09		16.3394	118422
1.4375	-8.28813e-09		16.3443	118090
1.44276	-7.39456e-09		16.3492	117799
1.44803	-6.501e-09		16.3541	117530
1.45329	-6.10988e-09		16.359	117246
1.45855	-6.17717e-09		16.364	116904
1.46382	-6.24446e-09		16.3689	116553
1.46908	-6.21613e-09		16.3738	116246
1.47434	-5.77649e-09		16.3787	115923
1.47961	-5.63834e-09		16.3836	115610
1.48487	-5.50018e-09		16.3885	115320
1.49013	-5.29893e-09		16.3934	115004
1.49539	-4.84279e-09		16.3984	114676
1.50066	-4.38023e-09		16.4033	114351
1.50592	-4.32164e-09		16.4082	114074
1.51118	-4.63781e-09		16.4131	113794
1.51645	-4.95399e-09		16.418	113471
1.52171	-2.02429e-09		16.4229	113150
1.52697	-2.05778e-09		16.4278	112851
1.53224	-2.09128e-09		16.4327	112535
1.5375	5.12913e-10		16.4377	112192
1.54276	9.72733e-10		16.4426	111839
1.54802	5.51106e-10		16.4475	111471
1.55329	1.2948e-10		16.4524	111239
1.55855	-8.02647e-10		16.4573	110955
1.56381	1.10264e-09		16.4622	110627
1.56908	1.47888e-09		16.4671	110276
1.57434	1.85513e-09		16.4721	109967
1.5796	1.67146e-09		16.477	109692
1.58487	1.48779e-09		16.4819	109429
1.59013	9.05687e-10		16.4868	109141
1.59539	1.33653e-09		16.4917	108879
1.60065	9.55077e-10		16.4966	108612
1.60592	5.73624e-10		16.5015	108295
1.61118	-7.5907e-10		16.5065	107925
1.61644	6.59873e-10		16.5114	107642
1.62171	1.08724e-09		16.5163	107388
1.62697	8.74514e-10		16.5212	107220
1.63223	6.61793e-10		16.5261	107010
1.6375	5.89708e-11		16.531	106748
1.64276	3.93667e-09		16.5359	106407
1.64802	5.99641e-09		16.5409	106081
1.65328	4.83029e-09		16.5458	105720
1.65855	3.66418e-09		16.5507	105328
1.66381	1.37891e-09		16.5556	104970
1.66907	1.31959e-09		16.5605	104634
1.67434	1.26028e-09		16.5654	104304
1.6796	3.24203e-09		16.5703	104011
1.68486	7.4979e-09		16.5753	103728
1.69013	8.83321e-09		16.5802	103451
1.69539	9.45798e-09		16.5851	103167
1.70065	9.71493e-09		16.59	102817
1.70591	9.10943e-09		16.5949	102541
1.71118	8.50394e-09		16.5998	102243
1.71644	6.9028e-09		16.6047	101928
1.7217	6.26768e-09		16.6096	101589
1.72697	5.63257e-09
1.73223	2.16909e-10
1.73749	3.72274e-09
1.74276	5.46528e-09
1.74802	6.21017e-09
1.75328	6.95506e-09
1.75854	6.52413e-09
1.76381	6.0932e-09
1.76907	4.94717e-09
1.77433	5.56869e-09
1.7796	6.19022e-09
1.78486	7.26091e-09
1.79012	9.90025e-09
1.79539	1.00625e-08
1.80065	1.02248e-08
1.80591	1.15443e-08
1.81117	1.10605e-08
1.81644	1.05767e-08
1.8217	1.02019e-08
1.82696	1.21294e-08
1.83223	1.46952e-08
1.83749	1.45372e-08
1.84275	1.43792e-08
1.84802	1.38773e-08
1.85328	1.46067e-08
1.85854	1.47904e-08
1.8638	1.4974e-08
1.86907	1.4799e-08
1.87433	1.4624e-08
1.87959	1.43142e-08
1.88486	1.61804e-08
1.89012	1.71662e-08
1.89538	1.73887e-08
1.90065	1.73661e-08
1.90591	1.7009e-08
1.91117	1.6652e-08
1.91643	1.65531e-08
1.9217	1.64543e-08
1.92696	1.628e-08
1.93222	2.07188e-08
1.93749	2.08228e-08
1.94275	2.07832e-08
1.94801	1.90123e-08
1.95328	1.72414e-08
1.95854	1.87059e-08
1.9638	2.01086e-08
1.96906	2.04151e-08
1.97433	2.07215e-08
1.97959	2.10432e-08
1.98485	2.17418e-08
1.99012	2.18329e-08
1.99538	2.1924e-08
2.00064	2.4724e-08
2.00591	2.46186e-08
2.01117	2.45132e-08
2.01643	2.39198e-08
2.02169	2.75733e-08
2.02696	2.8435e-08
2.03222	2.84738e-08
2.03748	2.81011e-08
2.04275	2.77283e-08
2.04801	2.58643e-08
2.05327	3.12208e-08
2.05854	3.04434e-08
2.0638	2.96659e-08
2.06906	2.78929e-08
2.07432	3.16111e-08
2.07959	3.31476e-08
2.08485	3.36164e-08
2.09011	3.34898e-08
2.09538	3.33632e-08
2.10064	3.2965e-08
2.1059	3.26871e-08
2.11117	3.24092e-08
2.11643	3.1414e-08
2.12169	3.05366e-08
2.12695	3.29101e-08
2.13222	3.36692e-08
2.13748	3.34881e-08
2.14274	3.3307e-08
2.14801	3.24326e-08
2.15327	3.41209e-08
2.15853	3.43459e-08
2.1638	3.44e-08
2.16906	3.3049e-08
2.17432	3.1698e-08
2.17958	3.25753e-08
2.18485	3.60716e-08
2.19011	3.72327e-08
2.19537	3.69267e-08
2.20064	3.66206e-08
2.2059	3.60452e-08
2.21116	3.59351e-08
2.21643	3.43536e-08
2.22169	3.5384e-08
2.22695	3.5932e-08
2.23221	3.73482e-08
2.23748	3.72549e-08
2.24274	3.71616e-08
2.248	3.66423e-08
2.25327	3.47228e-08
2.25853	3.28032e-08
2.26379	3.27547e-08
2.26906	3.27062e-08
2.27432	3.35572e-08
2.27958	3.38427e-08
2.28484	3.31377e-08
2.29011	3.24327e-08
2.29537	3.07372e-08
2.30063	3.27881e-08
2.3059	3.34494e-08
2.31116	3.35279e-08
2.31642	3.26364e-08
2.32169	3.1745e-08
2.32695	3.40148e-08
2.33221	3.36096e-08
2.33747	3.32044e-08
2.34274	3.19704e-08
2.348	3.06739e-08
2.35326	2.98513e-08
2.35853	3.07049e-08
2.36379	3.15584e-08
2.36905	3.26188e-08
2.37432	3.29777e-08
2.37958	3.2852e-08
2.38484	3.27263e-08
2.39011	3.23711e-08
2.39537	3.20158e-08
2.40063	3.16473e-08
2.40589	3.12788e-08
2.41116	3.04373e-08
2.41642	3.1012e-08
2.42168	3.08531e-08
2.42695	3.06943e-08
2.43221	2.4224e-08
2.43747	2.8234e-08
2.44274	2.97589e-08
2.448	3.02122e-08
2.45326	3.01299e-08
2.45852	3.00476e-08
2.46379	3.10187e-08
2.46905	3.13435e-08
2.47431	3.16682e-08
2.47958	3.15194e-08
2.48484	3.13707e-08
2.4901	3.05711e-08
2.49537	2.99343e-08
2.50063	2.92976e-08
2.50589	2.73817e-08
2.51115	2.77752e-08
2.51642	2.77947e-08
2.52168	2.78142e-08
2.52694	2.87128e-08
2.53221	2.87171e-08
2.53747	2.84501e-08
2.54273	2.81831e-08
2.548	2.79248e-08
2.55326	2.71436e-08
2.55852	2.75329e-08
2.56378	2.74401e-08
2.56905	2.73473e-08
2.57431	2.54499e-08
2.57957	2.63048e-08
2.58484	2.66041e-08
2.5901	2.69033e-08
2.59536	2.75562e-08
2.60063	2.78372e-08
2.60589	2.7795e-08
2.61115	2.75912e-08
2.61641	2.73874e-08
2.62168	2.67304e-08
2.62694	2.60734e-08
2.6322	2.45578e-08
2.63747	2.5768e-08
2.64273	2.54837e-08
2.64799	2.51995e-08
2.65326	2.43701e-08
2.65852	2.53457e-08
2.66378	2.63213e-08
2.66904	2.79986e-08
2.67431	2.77388e-08
2.67957	2.74789e-08
2.68483	2.43166e-08
2.6901	2.51574e-08
2.69536	2.55097e-08
2.70062	2.55913e-08
2.70589	2.5673e-08
2.71115	2.58482e-08
2.71641	2.64908e-08
2.72167	2.65358e-08
2.72694	2.65808e-08
2.7322	2.6755e-08
2.73746	2.64206e-08
2.74273	2.60862e-08
2.74799	2.37845e-08
2.75325	2.69511e-08
2.75852	2.80158e-08
2.76378	2.73946e-08
2.76904	2.67735e-08
2.7743	2.54928e-08
2.77957	2.52007e-08
2.78483	2.49086e-08
2.79009	2.36032e-08
2.79536	2.69953e-08
2.80062	2.80794e-08
2.80588	2.83399e-08
2.81115	2.83273e-08
2.81641	2.8178e-08
2.82167	2.80287e-08
2.82693	2.68073e-08
2.8322	2.76943e-08
2.83746	2.85812e-08
2.84272	2.95965e-08
2.84799	3.06652e-08
2.85325	3.12942e-08
2.85851	3.10657e-08
2.86378	3.08371e-08
2.86904	2.82657e-08
2.8743	3.17379e-08
2.87956	3.04042e-08
2.88483	2.90704e-08
2.89009	2.60902e-08
2.89535	2.71284e-08
2.90062	3.11987e-08
2.90588	3.28937e-08
2.91114	3.35914e-08
2.91641	3.42891e-08
2.92167	3.40501e-08
2.92693	3.38112e-08
2.93219	3.33259e-08
2.93746	3.64049e-08
2.94272	3.59183e-08
2.94798	3.54317e-08
2.95325	3.44047e-08
2.95851	3.55556e-08
2.96377	3.61856e-08
2.96904	3.61603e-08
2.9743	3.6135e-08
2.97956	3.62409e-08
2.98482	3.60968e-08
2.99009	3.59528e-08
2.99535	3.69909e-08
3.00061	3.7986e-08
3.00588	3.89811e-08
3.01114	3.86184e-08
3.0164	3.82557e-08
3.02167	3.72191e-08
3.02693	3.80697e-08
3.03219	4.08542e-08
3.03745	4.06431e-08
3.04272	4.04319e-08
3.04798	3.98453e-08
3.05324	3.99628e-08
3.05851	3.96575e-08
3.06377	3.93523e-08
3.06903	3.97278e-08
3.0743	3.91328e-08
3.07956	3.85377e-08
3.08482	4.10593e-08
3.09008	4.22398e-08
3.09535	4.34203e-08
3.10061	4.4906e-08
3.10587	4.63917e-08
3.11114	4.68859e-08
3.1164	4.6988e-08
3.12166	4.49292e-08
3.12693	4.28703e-08
3.13219	4.2809e-08
3.13745	4.4753e-08
3.14271	4.52877e-08
3.14798	4.58225e-08
3.15324	4.60564e-08
3.1585	4.57633e-08
3.16377	4.54703e-08
3.16903	4.48833e-08
3.17429	4.70407e-08
3.17956	4.79958e-08
3.18482	4.76229e-08
3.19008	4.725e-08
3.19534	4.93224e-08
3.20061	5.26162e-08
3.20587	5.22425e-08
3.21113	5.18689e-08
3.2164	5.0383e-08
3.22166	5.01795e-08
3.22692	4.9976e-08
3.23219	4.71634e-08
3.23745	4.93808e-08
3.24271	5.03858e-08
3.24797	5.03413e-08
3.25324	5.02969e-08
3.2585	5.12589e-08
3.26376	5.16247e-08
3.26903	5.16924e-08
3.27429	5.14835e-08
3.27955	5.12745e-08
3.28482	5.0789e-08
3.29008	4.91377e-08
3.29534	4.93361e-08
3.3006	5.1342e-08
3.30587	5.17757e-08
3.31113	5.08679e-08
3.31639	4.99601e-08
3.32166	5.1585e-08
3.32692	5.19939e-08
3.33218	5.19446e-08
3.33745	5.16663e-08
3.34271	5.1388e-08
3.34797	5.43235e-08
3.35323	5.5614e-08
3.3585	5.59725e-08
3.36376	5.60615e-08
3.36902	5.33388e-08
3.37429	5.06161e-08
3.37955	5.13858e-08
3.38481	5.21555e-08
3.39008	5.41078e-08
3.39534	5.40073e-08
3.4006	5.39067e-08
3.40586	5.33053e-08
3.41113	5.26088e-08
3.41639	5.19124e-08
3.42165	5.05233e-08
3.42692	5.27091e-08
3.43218	5.34493e-08
3.43744	5.30875e-08
3.44271	5.27258e-08
3.44797	5.42679e-08
3.45323	5.5742e-08
3.45849	5.58097e-08
3.46376	5.56692e-08
3.46902	5.55287e-08
3.47428	5.30187e-08
3.47955	5.05087e-08
3.48481	5.22889e-08
3.49007	5.36833e-08
3.49534	5.47315e-08
3.5006	5.43766e-08
3.50586	5.40217e-08
3.51112	5.2747e-08
3.51639	5.05443e-08
3.52165	5.09974e-08
3.52691	5.22447e-08
3.53218	5.23081e-08
3.53744	5.22986e-08
3.5427	5.03506e-08
3.54797	4.84027e-08
3.55323	4.80749e-08
3.55849	4.7747e-08
3.56375	4.69007e-08
3.56902	4.82716e-08
3.57428	4.88086e-08
3.57954	4.93455e-08
3.58481	5.00826e-08
3.59007	5.03197e-08
3.59533	4.99741e-08
3.6006	4.96284e-08
3.60586	4.87001e-08
3.61112	4.81897e-08
3.61638	4.85389e-08
3.62165	4.80392e-08
3.62691	4.75394e-08
3.63217	4.94463e-08
3.63744	4.9941e-08
3.6427	4.92858e-08
3.64796	4.86305e-08
3.65323	4.71717e-08
3.65849	4.78707e-08
3.66375	5.07008e-08
3.66901	5.12895e-08
3.67428	5.1175e-08
3.67954	5.10604e-08
3.6848	5.03368e-08
3.69007	4.96131e-08
3.69533	4.81853e-08
3.70059	4.76305e-08
3.70586	4.86587e-08
3.71112	4.88671e-08
3.71638	4.90755e-08
3.72164	4.95879e-08
3.72691	5.29909e-08
3.73217	5.24836e-08
3.73743	5.19764e-08
3.7427	5.08472e-08
3.74796	4.77966e-08
3.75322	5.04742e-08
3.75849	5.11626e-08
3.76375	5.022e-08
3.76901	4.92775e-08
3.77427	5.20462e-08
3.77954	5.20851e-08
3.7848	5.21239e-08
3.79006	5.12371e-08
3.79533	5.03503e-08
3.80059	4.85378e-08
3.80585	5.09977e-08
3.81112	5.23636e-08
3.81638	5.29732e-08
3.82164	5.16791e-08
3.8269	5.03849e-08
3.83217	5.36061e-08
3.83743	5.33642e-08
3.84269	5.31223e-08
3.84796	5.25517e-08
3.85322	5.284e-08
3.85848	5.28625e-08
3.86375	5.20526e-08
3.86901	5.12428e-08
3.87427	5.58894e-08
3.87954	5.59232e-08
3.8848	5.58021e-08
3.89006	5.5681e-08
3.89532	5.53462e-08
3.90059	5.42806e-08
3.90585	5.38994e-08
3.91111	5.32319e-08
3.91638	5.38882e-08
3.92164	5.40773e-08
3.9269	5.42664e-08
3.93217	5.35054e-08
3.93743	5.27444e-08
3.94269	5.10688e-08
3.94795	4.99821e-08
3.95322	5.14597e-08
3.95848	5.19806e-08
3.96374	5.035e-08
3.96901	4.87195e-08
3.97427	4.97868e-08
3.97953	4.93535e-08
3.9848	4.89202e-08
3.99006	4.91525e-08
3.99532	4.90889e-08
4.00058	4.90252e-08
4.00585	4.86656e-08
4.01111	4.95235e-08
4.01637	4.92443e-08
4.02164	4.89651e-08
4.0269	4.89128e-08
4.03216	4.85976e-08
4.03743	4.82824e-08
4.04269	4.73467e-08
4.04795	4.71951e-08
4.05321	4.70434e-08
4.05848	4.59279e-08
4.06374	4.55814e-08
4.069	4.52349e-08
4.07427	4.38537e-08
4.07953	4.37934e-08
4.08479	4.37331e-08
4.09006	4.32796e-08
4.09532	4.33295e-08
4.10058	4.33219e-08
4.10584	4.33143e-08
4.11111	4.41098e-08
4.11637	4.70217e-08
4.12163	4.79836e-08
4.1269	4.69778e-08
4.13216	4.5972e-08
4.13742	4.54358e-08
4.14269	4.39514e-08
4.14795	4.43138e-08
4.15321	4.83582e-08
4.15847	4.8198e-08
4.16374	4.80379e-08
4.169	4.77109e-08
4.17426	4.64241e-08
4.17953	4.49361e-08
4.18479	4.48707e-08
4.19005	4.48053e-08
4.19532	4.37714e-08
4.20058	4.32372e-08
4.20584	4.28255e-08
4.2111	4.32026e-08
4.21637	4.31385e-08
4.22163	4.30744e-08
4.22689	4.06639e-08
4.23216	3.7917e-08
4.23742	3.63204e-08
4.24268	3.7468e-08
4.24795	3.76859e-08
4.25321	3.79037e-08
4.25847	4.12255e-08
4.26373	4.16036e-08
4.269	4.16299e-08
4.27426	4.14804e-08
4.27952	4.13309e-08
4.28479	4.202e-08
4.29005	4.12466e-08
4.29531	4.04731e-08
4.30058	3.86117e-08
4.30584	3.90239e-08
4.3111	3.90206e-08
4.31636	3.86408e-08
4.32163	3.82609e-08
4.32689	3.78741e-08
4.33215	3.82911e-08
4.33742	4.18488e-08
4.34268	4.25493e-08
4.34794	4.32498e-08
4.35321	4.27262e-08
4.35847	4.22026e-08
4.36373	4.01012e-08
4.36899	3.97796e-08
4.37426	3.97114e-08
4.37952	3.9286e-08
4.38478	3.79762e-08
4.39005	4.01546e-08
4.39531	4.11068e-08
4.40057	4.14432e-08
4.40584	3.95789e-08
4.4111	3.77147e-08
4.41636	4.1113e-08
4.42162	4.19331e-08
4.42689	4.20091e-08
4.43215	4.17132e-08
4.43741	4.14172e-08
4.44268	4.10916e-08
4.44794	4.30218e-08
4.4532	4.47407e-08
4.45847	4.53042e-08
4.46373	4.34864e-08
4.46899	4.16686e-08
4.47425	4.22161e-08
4.47952	4.21292e-08
4.48478	4.20424e-08
4.49004	4.18096e-08
4.49531	4.14758e-08
4.50057	4.47349e-08
4.50583	4.59674e-08
4.5111	4.71999e-08
4.51636	4.68336e-08
4.52162	4.64673e-08
4.52688	4.57074e-08
4.53215	4.42045e-08
4.53741	4.27017e-08
4.54267	4.37047e-08
4.54794	4.64473e-08
4.5532	4.72961e-08
4.55846	4.65611e-08
4.56373	4.5826e-08
4.56899	4.4565e-08
4.57425	4.61882e-08
4.57951	4.78979e-08
4.58478	4.84819e-08
4.59004	4.79127e-08
4.5953	4.73436e-08
4.60057	4.8522e-08
4.60583	5.06166e-08
4.61109	5.02586e-08
4.61636	4.99006e-08
4.62162	4.73683e-08
4.62688	4.97817e-08
4.63214	5.05999e-08
4.63741	5.05659e-08
4.64267	5.21802e-08
4.64793	5.52832e-08
4.6532	5.66339e-08
4.65846	5.66519e-08
4.66372	5.66699e-08
4.66899	5.67288e-08
4.67425	5.66373e-08
4.67951	5.65457e-08
4.68477	5.60641e-08
4.69004	5.40597e-08
4.6953	6.06599e-08
4.70056	6.10973e-08
4.70583	6.10424e-08
4.71109	6.09874e-08
4.71635	6.03407e-08
4.72162	5.83452e-08
4.72688	5.63497e-08
4.73214	5.59303e-08
4.7374	5.65311e-08
4.74267	5.71318e-08
4.74793	5.81581e-08
4.75319	5.9342e-08
4.75846	5.92749e-08
4.76372	5.92078e-08
4.76898	5.99183e-08
4.77425	5.95593e-08
4.77951	5.92004e-08
4.78477	5.83486e-08
4.79003	5.74087e-08
4.7953	5.64688e-08
4.80056	5.4117e-08
4.80582	5.56098e-08
4.81109	5.68176e-08
4.81635	5.80253e-08
4.82161	5.86921e-08
4.82688	5.83215e-08
4.83214	5.79508e-08
4.8374	5.66575e-08
4.84266	5.71296e-08
4.84793	5.85906e-08
4.85319	6.00517e-08
4.85845	6.03504e-08
4.86372	6.06491e-08
4.86898	6.03962e-08
4.87424	6.01434e-08
4.87951	5.9098e-08
4.88477	6.03752e-08
4.89003	6.0379e-08
4.89529	5.96055e-08
4.90056	5.88319e-08
4.90582	5.7559e-08
4.91108	5.63282e-08
4.91635	5.74309e-08
4.92161	5.90888e-08
4.92687	6.07467e-08
4.93214	6.19071e-08
4.9374	6.51879e-08
4.94266	6.39835e-08
4.94792	6.27791e-08
4.95319	5.99732e-08
4.95845	5.75549e-08
4.96371	5.78768e-08
4.96898	5.81612e-08
4.97424	5.81279e-08
4.9795	5.80946e-08
4.98477	5.92807e-08
4.99003	5.96351e-08
4.99529	5.79245e-08
5.00055	5.6214e-08
5.00582	5.80825e-08
5.01108	5.76058e-08
5.01634	5.71292e-08
5.02161	5.62177e-08
5.02687	5.9069e-08
5.03213	5.91931e-08
5.0374	5.85087e-08
5.04266	5.78243e-08
5.04792	5.54773e-08
5.05318	5.61359e-08
5.05845	5.90697e-08
5.06371	5.97139e-08
5.06897	6.03581e-08
5.07424	6.04015e-08
5.0795	5.95107e-08
5.08476	5.862e-08
5.09003	5.50866e-08
5.09529	5.69128e-08
5.10055	5.67798e-08
5.10581	5.66468e-08
5.11108	5.45548e-08
5.11634	5.51612e-08
5.1216	5.50579e-08
5.12687	5.49547e-08
5.13213	5.63644e-08
5.13739	5.96356e-08
5.14266	5.81944e-08
5.14792	5.67532e-08
5.15318	5.38784e-08
5.15844	5.24765e-08
5.16371	5.22421e-08
5.16897	5.20077e-08
5.17423	5.13279e-08
5.1795	5.23511e-08
5.18476	5.5977e-08
5.19002	5.70979e-08
5.19529	5.51505e-08
5.20055	5.32031e-08
5.20581	5.22028e-08
5.21107	5.40402e-08
5.21634	5.54169e-08
5.2216	5.67936e-08
5.22686	5.63303e-08
5.23213	5.58671e-08
5.23739	5.34524e-08
5.24265	5.14326e-08
5.24792	5.3329e-08
5.25318	5.52254e-08
5.25844	5.48471e-08
5.2637	5.44689e-08
5.26897	5.35104e-08
5.27423	5.28677e-08
5.27949	5.5189e-08
5.28476	5.53687e-08
5.29002	5.45507e-08
5.29528	5.37328e-08
5.30055	5.50036e-08
5.30581	5.49772e-08
5.31107	5.4662e-08
5.31633	5.43469e-08
5.3216	5.48666e-08
5.32686	5.53777e-08
5.33212	5.53527e-08
5.33739	5.50119e-08
5.34265	5.46712e-08
5.34791	4.91374e-08
5.35318	4.75618e-08
5.35844	5.04394e-08
5.3637	5.34438e-08
5.36896	5.42979e-08
5.37423	5.40585e-08
5.37949	5.38191e-08
5.38475	5.33695e-08
5.39002	5.25496e-08
5.39528	5.17296e-08
5.40054	5.24632e-08
5.40581	5.26602e-08
5.41107	5.23338e-08
5.41633	5.20075e-08
5.4216	5.36141e-08
5.42686	5.52221e-08
5.43212	5.48218e-08
5.43738	5.44216e-08
5.44265	5.03937e-08
5.44791	5.3909e-08
5.45317	5.43523e-08
5.45844	5.53103e-08
5.4637	5.75647e-08
5.46896	5.82196e-08
5.47423	5.82799e-08
5.47949	5.82223e-08
5.48475	5.81647e-08
5.49001	5.7989e-08
5.49528	5.47483e-08
5.50054	5.5462e-08
5.5058	5.55388e-08
5.51107	5.56156e-08
5.51633	5.83286e-08
5.52159	6.10927e-08
5.52686	6.48764e-08
5.53212	6.45798e-08
5.53738	6.42832e-08
5.54264	6.35843e-08
5.54791	5.83672e-08
5.55317	5.94837e-08
5.55843	5.96397e-08
5.5637	5.95505e-08
5.56896	5.94612e-08
5.57422	5.90941e-08
5.57949	5.91549e-08
5.58475	5.95653e-08
5.59001	5.95373e-08
5.59527	5.89456e-08
5.60054	5.8354e-08
5.6058	6.02293e-08
5.61106	6.1813e-08
5.61633	6.19547e-08
5.62159	6.23481e-08
5.62685	6.19576e-08
5.63212	6.15671e-08
5.63738	6.07298e-08
5.64264	5.82051e-08
5.6479	5.92674e-08
5.65317	6.03297e-08
5.65843	6.2403e-08
5.66369	6.31562e-08
5.66896	6.34369e-08
5.67422	6.20037e-08
5.67948	6.05706e-08
5.68475	6.19117e-08
5.69001	6.10908e-08
5.69527	6.02699e-08
5.70053	6.00506e-08
5.7058	6.28665e-08
5.71106	6.40868e-08
5.71632	6.53071e-08
5.72159	6.55006e-08
5.72685	6.53893e-08
5.73211	6.52781e-08
5.73738	6.41109e-08
5.74264	6.35124e-08
5.7479	6.29139e-08
5.75316	6.10632e-08
5.75843	6.25007e-08
5.76369	6.29234e-08
5.76895	6.1718e-08
5.77422	6.05126e-08
5.77948	6.399e-08
5.78474	6.46379e-08
5.79001	6.52857e-08
5.79527	6.53191e-08
5.80053	6.53525e-08
5.80579	6.57204e-08
5.81106	6.60884e-08
5.81632	6.53815e-08
5.82158	6.46747e-08
5.82685	6.30726e-08
5.83211	6.35661e-08
5.83737	6.36621e-08
5.84264	6.37582e-08
5.8479	6.43324e-08
5.85316	6.63707e-08
5.85842	6.78727e-08
5.86369	6.81895e-08
5.86895	6.79137e-08
5.87421	6.7638e-08
5.87948	6.71809e-08
5.88474	6.67238e-08
5.89	6.46112e-08
5.89527	6.63775e-08
5.90053	6.69556e-08
5.90579	6.75336e-08
5.91105	6.79373e-08
5.91632	6.68519e-08
5.92158	6.57666e-08
5.92684	6.34975e-08
5.93211	6.58713e-08
5.93737	6.929e-08
5.94263	6.97342e-08
5.9479	6.95798e-08
5.95316	6.94254e-08
5.95842	6.80198e-08
5.96368	6.66142e-08
5.96895	6.85788e-08
5.97421	6.85991e-08
5.97947	6.86193e-08
5.98474	6.93596e-08
5.99	6.91692e-08
5.99526	6.89788e-08
6.00053	6.86063e-08
6.00579	6.96612e-08
6.01105	6.93012e-08
6.01631	6.89412e-08
6.02158	6.65425e-08
6.02684	6.61752e-08
6.0321	6.58079e-08
6.03737	6.49008e-08
6.04263	6.67193e-08
6.04789	6.85379e-08
6.05316	6.72048e-08
6.05842	6.58718e-08
6.06368	6.30474e-08
6.06894	6.40338e-08
6.07421	6.42833e-08
6.07947	6.37506e-08
6.08473	6.32179e-08
6.09	6.30944e-08
6.09526	6.40575e-08
6.10052	6.50207e-08
6.10579	6.56235e-08
6.11105	6.59698e-08
6.11631	6.61082e-08
6.12157	6.62465e-08
6.12684	6.62308e-08
6.1321	6.61826e-08
6.13736	6.61182e-08
6.14263	6.60537e-08
6.14789	6.99529e-08
6.15315	6.94628e-08
6.15842	6.89728e-08
6.16368	6.72213e-08
6.16894	6.55779e-08
6.1742	6.56938e-08
6.17947	6.79205e-08
6.18473	6.89931e-08
6.18999	6.90477e-08
6.19526	6.88854e-08
6.20052	6.87232e-08
6.20578	6.83597e-08
6.21105	6.79963e-08
6.21631	6.71166e-08
6.22157	6.5777e-08
6.22683	6.83871e-08
6.2321	6.89881e-08
6.23736	6.95891e-08
6.24262	6.9599e-08
6.24789	7.0139e-08
6.25315	7.00256e-08
6.25841	6.99121e-08
6.26368	6.96051e-08
6.26894	6.7224e-08
6.2742	6.70181e-08
6.27946	6.68122e-08
6.28473	6.58764e-08
6.28999	6.88311e-08
6.29525	6.91665e-08
6.30052	6.80636e-08
6.30578	6.69608e-08
6.31104	6.44652e-08
6.31631	6.29072e-08
6.32157	6.30578e-08
6.32683	6.32103e-08
6.33209	6.31828e-08
6.33736	6.31552e-08
6.34262	6.4695e-08
6.34788	6.62347e-08
6.35315	6.71921e-08
6.35841	6.68811e-08
6.36367	6.65701e-08
6.36894	6.61188e-08
6.3742	6.57663e-08
6.37946	6.54138e-08
6.38472	6.73589e-08
6.38999	6.80507e-08
6.39525	6.86112e-08
6.40051	6.78502e-08
6.40578	6.70891e-08
6.41104	6.55594e-08
6.4163	6.62395e-08
6.42157	6.59707e-08
6.42683	6.5702e-08
6.43209	6.86413e-08
6.43735	7.06839e-08
6.44262	7.16178e-08
6.44788	7.12245e-08
6.45314	7.08312e-08
6.45841	7.00295e-08
6.46367	6.74665e-08
6.46893	6.698e-08
6.4742	6.64936e-08
6.47946	6.76753e-08
6.48472	6.80209e-08
6.48998	6.83666e-08
6.49525	6.84054e-08
6.50051	6.83089e-08
6.50577	6.82125e-08
6.51104	6.76096e-08
6.5163	6.94144e-08
6.52156	6.98759e-08
6.52683	7.03373e-08
6.53209	7.04118e-08
6.53735	7.14749e-08
6.54261	7.19694e-08
6.54788	7.1047e-08
6.55314	7.01247e-08
6.5584	6.97597e-08
6.56367	6.92323e-08
6.56893	6.8856e-08
6.57419	7.18938e-08
6.57946	7.23905e-08
6.58472	7.25953e-08
6.58998	7.28001e-08
6.59524	7.36981e-08
6.60051	7.43539e-08
6.60577	7.42424e-08
6.61103	7.41309e-08
6.6163	7.21058e-08
6.62156	7.24343e-08
6.62682	7.23884e-08
6.63209	7.23425e-08
6.63735	7.29593e-08
6.64261	7.2885e-08
6.64787	7.28106e-08
6.65314	7.20595e-08
6.6584	7.13084e-08
6.66366	6.99852e-08
6.66893	7.41169e-08
6.67419	7.42461e-08
6.67945	7.36019e-08
6.68472	7.29578e-08
6.68998	7.18124e-08
6.69524	6.88529e-08
6.7005	7.22964e-08
6.70577	7.19598e-08
6.71103	7.16232e-08
6.71629	7.08466e-08
6.72156	7.09819e-08
6.72682	7.39068e-08
6.73208	7.44411e-08
6.73735	7.31349e-08
6.74261	7.18288e-08
6.74787	6.99672e-08
6.75313	7.20683e-08
6.7584	7.26218e-08
6.76366	7.09903e-08
6.76892	6.93588e-08
6.77419	7.13394e-08
6.77945	7.16499e-08
6.78471	7.14885e-08
6.78998	7.13271e-08
6.79524	7.11184e-08
6.8005	7.09098e-08
6.80576	6.56622e-08
6.81103	6.84457e-08
6.81629	6.96817e-08
6.82155	7.23437e-08
6.82682	7.30746e-08
6.83208	7.38324e-08
6.83734	7.35767e-08
6.84261	7.3321e-08
6.84787	7.1304e-08
6.85313	7.27537e-08
6.85839	7.2764e-08
6.86366	7.24887e-08
6.86892	7.22134e-08
6.87418	7.28945e-08
6.87945	7.31483e-08
6.88471	7.18032e-08
6.88997	7.04581e-08
6.89524	6.75142e-08
6.9005	6.97873e-08
6.90576	7.08728e-08
6.91102	7.10442e-08
6.91629	7.12156e-08
6.92155	7.31261e-08
6.92681	7.50365e-08
6.93208	7.56918e-08
6.93734	7.63471e-08
6.9426	7.62947e-08
6.94787	7.538e-08
6.95313	7.44653e-08
6.95839	7.33397e-08
6.96366	7.41277e-08
6.96892	7.49157e-08
6.97418	7.6354e-08
6.97944	7.65494e-08
6.98471	7.67448e-08
6.98997	7.68121e-08
6.99523	7.66702e-08
7.0005	7.65282e-08
7.00576	7.62617e-08
7.01102	7.59951e-08
7.01629	7.52246e-08
7.02155	8.3963e-08
7.02681	8.45965e-08
7.03207	8.47608e-08
7.03734	8.49251e-08
7.0426	8.54756e-08
7.04786	8.56455e-08
7.05313	8.53197e-08
7.05839	8.49939e-08
7.06365	8.41723e-08
7.06892	8.44225e-08
7.07418	8.5386e-08
7.07944	8.63496e-08
7.0847	9.43471e-08
7.08997	9.90927e-08
7.09523	9.95353e-08
7.10049	9.94407e-08
7.10576	9.9346e-08
7.11102	9.7941e-08
7.11628	9.91231e-08
7.12155	1.00305e-07
7.12681	1.00707e-07
7.13207	1.0273e-07
7.13733	1.02104e-07
7.1426	1.01478e-07
7.14786	9.97906e-08
7.15312	9.92455e-08
7.15839	9.87004e-08
7.16365	1.00041e-07
7.16891	9.99805e-08
7.17418	9.99199e-08
7.17944	9.92444e-08
7.1847	9.89542e-08
7.18996	9.98161e-08
7.19523	1.00403e-07
7.20049	1.00875e-07
7.20575	1.00717e-07
7.21102	1.00559e-07
7.21628	9.9636e-08
7.22154	1.0072e-07
7.22681	1.00548e-07
7.23207	1.00377e-07
7.23733	1.00692e-07
7.24259	1.0082e-07
7.24786	1.00854e-07
7.25312	1.00889e-07
7.25838	1.0084e-07
7.26365	1.00688e-07
7.26891	1.00535e-07
7.27417	1.00988e-07
7.27944	1.00683e-07
7.2847	1.00378e-07
7.28996	9.69721e-08
7.29522	9.78064e-08
7.30049	9.73994e-08
7.30575	9.69923e-08
7.31101	1.01009e-07
7.31628	1.01631e-07
7.32154	1.01724e-07
7.3268	1.0019e-07
7.33207	9.86565e-08
7.33733	9.84327e-08
7.34259	9.93507e-08
7.34785	1.00269e-07
7.35312	1.02165e-07
7.35838	1.05221e-07
7.36364	1.05066e-07
7.36891	1.0491e-07
7.37417	1.0405e-07
7.37943	9.9851e-08
7.3847	9.84743e-08
7.38996	9.76714e-08
7.39522	9.48874e-08
7.40048	9.79557e-08
7.40575	9.80932e-08
7.41101	9.79294e-08
7.41627	9.77656e-08
7.42154	9.78595e-08
7.4268	9.76099e-08
7.43206	9.73604e-08
7.43733	9.85561e-08
7.44259	9.95473e-08
7.44785	9.86516e-08
7.45311	9.77558e-08
7.45838	9.53094e-08
7.46364	9.67978e-08
7.4689	9.97868e-08
7.47417	1.00199e-07
7.47943	1.00086e-07
7.48469	9.99718e-08
7.48996	9.83912e-08
7.49522	9.8576e-08
7.50048	9.84671e-08
7.50574	9.83581e-08
7.51101	9.82945e-08
7.51627	9.82308e-08
7.52153	9.75525e-08
7.5268	9.52937e-08
7.53206	9.78818e-08
7.53732	1.00927e-07
7.54259	1.0085e-07
7.54785	1.00772e-07
7.55311	9.89634e-08
7.55837	9.83511e-08
7.56364	9.77387e-08
7.5689	9.61944e-08
7.57416	9.5839e-08
7.57943	9.54541e-08
7.58469	9.44153e-08
7.58995	9.48209e-08
7.59522	9.58253e-08
7.60048	9.68297e-08
7.60574	9.68838e-08
7.611	9.85552e-08
7.61627	9.83871e-08
7.62153	9.82191e-08
7.62679	9.52447e-08
7.63206	9.63815e-08
7.63732	9.90687e-08
7.64258	9.94534e-08
7.64785	9.89728e-08
7.65311	9.84922e-08
7.65837	9.75474e-08
7.66363	9.4183e-08
7.6689	9.17002e-08
7.67416	9.33612e-08
7.67942	9.65778e-08
7.68469	9.63597e-08
7.68995	9.61416e-08
7.69521	9.26253e-08
7.70048	9.18487e-08
7.70574	9.46827e-08
7.711	9.46461e-08
7.71626	9.43487e-08
7.72153	9.40512e-08
7.72679	9.34456e-08
7.73205	9.55637e-08
7.73732	9.74129e-08
7.74258	9.80068e-08
7.74784	9.78004e-08
7.75311	9.7594e-08
7.75837	9.71905e-08
7.76363	9.54619e-08
7.76889	9.87414e-08
7.77416	9.87297e-08
7.77942	9.8718e-08
7.78468	9.88867e-08
7.78995	9.80741e-08
7.79521	9.72615e-08
7.80047	9.8408e-08
7.80574	9.69565e-08
7.811	9.55049e-08
7.81626	9.23583e-08
7.82152	9.47402e-08
7.82679	9.74183e-08
7.83205	9.85196e-08
7.83731	9.96815e-08
7.84258	9.98925e-08
7.84784	9.88365e-08
7.8531	9.77804e-08
7.85837	9.55866e-08
7.86363	9.77883e-08
7.86889	9.97137e-08
7.87415	1.00402e-07
7.87942	1.00035e-07
7.88468	9.96682e-08
7.88994	1.0109e-07
7.89521	1.05466e-07
7.90047	1.05658e-07
7.90573	1.06285e-07
7.911	1.05701e-07
7.91626	1.05116e-07
7.92152	1.03805e-07
7.92678	1.02518e-07
7.93205	1.02934e-07
7.93731	1.04395e-07
7.94257	1.05036e-07
7.94784	1.04046e-07
7.9531	1.03056e-07
7.95836	1.0377e-07
7.96363	1.03946e-07
7.96889	1.01256e-07
7.97415	9.85667e-08
7.97941	1.04675e-07
7.98468	1.05319e-07
7.98994	1.05963e-07
7.9952	1.07018e-07
8.00047	1.06776e-07
8.00573	1.06534e-07
8.01099	1.05514e-07
8.01626	1.06213e-07
8.02152	1.06694e-07
8.02678	1.06865e-07
8.03204	1.07036e-07
8.03731	1.11189e-07
8.04257	1.1109e-07
8.04783	1.1099e-07
8.0531	1.09665e-07
8.05836	1.0787e-07
8.06362	1.07608e-07
8.06889	1.13002e-07
8.07415	1.13735e-07
8.07941	1.14468e-07
8.08467	1.16471e-07
8.08994	1.15543e-07
8.0952	1.14616e-07
8.10046	1.12514e-07
8.10573	1.1102e-07
8.11099	1.13417e-07
8.11625	1.14414e-07
8.12152	1.14503e-07
8.12678	1.14591e-07
8.13204	1.15909e-07
8.1373	1.17226e-07
8.14257	1.19575e-07
8.14783	1.19528e-07
8.15309	1.19481e-07
8.15836	1.22651e-07
8.16362	1.23851e-07
8.16888	1.25215e-07
8.17415	1.25791e-07
8.17941	1.25818e-07
8.18467	1.25845e-07
8.18993	1.28577e-07
8.1952	1.32057e-07
8.20046	1.33184e-07
8.20572	1.33024e-07
8.21099	1.32864e-07
8.21625	1.32081e-07
8.22151	1.36409e-07
8.22678	1.37235e-07
8.23204	1.40731e-07
8.2373	1.41049e-07
8.24256	1.41088e-07
8.24783	1.41127e-07
8.25309	1.4462e-07
8.25835	1.46922e-07
8.26362	1.47278e-07
8.26888	1.47635e-07
8.27414	1.52028e-07
8.27941	1.52326e-07
8.28467	1.52625e-07
8.28993	1.57481e-07
8.29519	1.60778e-07
8.30046	1.6106e-07
8.30572	1.6335e-07
8.31098	1.66919e-07
8.31625	1.70466e-07
8.32151	1.74167e-07
8.32677	1.7601e-07
8.33204	1.81758e-07
8.3373	1.86142e-07
8.34256	1.87503e-07
8.34782	1.88068e-07
8.35309	1.88633e-07
8.35835	1.92007e-07
8.36361	1.95405e-07
8.36888	2.01921e-07
8.37414	2.0537e-07
8.3794	2.11349e-07
8.38467	2.15446e-07
8.38993	2.18248e-07
8.39519	2.23161e-07
8.40045	2.28577e-07
8.40572	2.32849e-07
8.41098	2.33218e-07
8.41624	2.38696e-07
8.42151	2.4496e-07
8.42677	2.47518e-07
8.43203	2.51584e-07
8.4373	2.56484e-07
8.44256	2.66419e-07
8.44782	2.69141e-07
8.45308	2.74244e-07
8.45835	2.81116e-07
8.46361	2.85022e-07
8.46887	2.92661e-07
8.47414	2.96828e-07
8.4794	3.00741e-07
8.48466	3.04895e-07
8.48993	3.14509e-07
8.49519	3.17546e-07
8.50045	3.23391e-07
8.50572	3.27798e-07
8.51098	3.31667e-07
8.51624	3.40118e-07
8.5215	3.46047e-07
8.52677	3.57343e-07
8.53203	3.62145e-07
8.53729	3.68641e-07
8.54256	3.74445e-07
8.54782	3.80795e-07
8.55308	3.8521e-07
8.55835	3.91339e-07
8.56361	3.98365e-07
8.56887	4.05499e-07
8.57413	4.13617e-07
8.5794	4.22817e-07
8.58466	4.24231e-07
8.58992	4.31001e-07
8.59519	4.40283e-07
8.60045	4.43165e-07
8.60571	4.49773e-07
8.61098	4.5552e-07
8.61624	4.6271e-07
8.6215	4.67282e-07
8.62676	4.77236e-07
8.63203	4.84255e-07
8.63729	4.87431e-07
8.64255	4.96427e-07
8.64782	4.98489e-07
8.65308	5.01359e-07
8.65834	5.09e-07
8.66361	5.11284e-07
8.66887	5.16967e-07
8.67413	5.18035e-07
8.67939	5.19104e-07
8.68466	5.24167e-07
8.68992	5.2571e-07
8.69518	5.32238e-07
8.70045	5.4114e-07
8.70571	5.42524e-07
8.71097	5.4443e-07
8.71624	5.5306e-07
8.7215	5.53222e-07
8.72676	5.53384e-07
8.73202	5.61356e-07
8.73729	5.62889e-07
8.74255	5.64324e-07
8.74781	5.69309e-07
8.75308	5.70344e-07
8.75834	5.74128e-07
8.7636	5.78415e-07
8.76887	5.81739e-07
8.77413	5.83823e-07
8.77939	5.83414e-07
8.78465	5.83006e-07
8.78992	5.81852e-07
8.79518	5.8472e-07
8.80044	5.89911e-07
8.80571	5.91843e-07
8.81097	5.93351e-07
8.81623	5.94137e-07
8.8215	5.939e-07
8.82676	5.93663e-07
8.83202	5.94583e-07
8.83728	5.95503e-07
8.84255	5.95384e-07
8.84781	5.95266e-07
8.85307	5.9485e-07
8.85834	5.96955e-07
8.8636	5.97659e-07
8.86886	5.95954e-07
8.87413	5.94248e-07
8.87939	5.95731e-07
8.88465	5.9589e-07
8.88991	5.95032e-07
8.89518	5.94174e-07
8.90044	5.92054e-07
8.9057	5.9209e-07
8.91097	5.91138e-07
8.91623	5.90185e-07
8.92149	5.89289e-07
8.92676	5.88392e-07
8.93202	5.87021e-07
8.93728	5.86143e-07
8.94254	5.84539e-07
8.94781	5.85422e-07
8.95307	5.84339e-07
8.95833	5.83256e-07
8.9636	5.80595e-07
8.96886	5.74446e-07
8.97412	5.73662e-07
8.97939	5.72878e-07
8.98465	5.70709e-07
8.98991	5.71352e-07
8.99517	5.71104e-07
9.00044	5.70857e-07
9.0057	5.67475e-07
9.01096	5.65498e-07
9.01623	5.65139e-07
9.02149	5.64781e-07
9.02675	5.62768e-07
9.03202	5.60217e-07
9.03728	5.56767e-07
9.04254	5.53807e-07
9.0478	5.5435e-07
9.05307	5.5368e-07
9.05833	5.5301e-07
9.06359	5.5166e-07
9.06886	5.46919e-07
9.07412	5.4538e-07
9.07938	5.43467e-07
9.08465	5.40722e-07
9.08991	5.40214e-07
9.09517	5.39707e-07
9.10043	5.39113e-07
9.1057	5.38518e-07
9.11096	5.34381e-07
9.11622	5.30613e-07
9.12149	5.28011e-07
9.12675	5.27698e-07
9.13201	5.25285e-07
9.13728	5.19058e-07
9.14254	5.17773e-07
9.1478	5.1765e-07
9.15306	5.17527e-07
9.15833	5.17255e-07
9.16359	5.1643e-07
9.16885	5.14138e-07
9.17412	5.11846e-07
9.17938	5.10033e-07
9.18464	5.09868e-07
9.18991	5.06983e-07
9.19517	5.06961e-07
9.20043	5.06295e-07
9.20569	5.05628e-07
9.21096	5.04582e-07
9.21622	5.03535e-07
9.22148	5.01281e-07
9.22675	4.96883e-07
9.23201	4.95824e-07
9.23727	4.92705e-07
9.24254	4.9252e-07
9.2478	4.92335e-07
9.25306	4.92184e-07
9.25832	4.88286e-07
9.26359	4.85649e-07
9.26885	4.84413e-07
9.27411	4.83176e-07
9.27938	4.79796e-07
9.28464	4.7997e-07
9.2899	4.79932e-07
9.29517	4.79789e-07
9.30043	4.79645e-07
9.30569	4.78482e-07
9.31095	4.77319e-07
9.31622	4.74608e-07
9.32148	4.74277e-07
9.32674	4.70232e-07
9.33201	4.66546e-07
9.33727	4.66576e-07
9.34253	4.66606e-07
9.3478	4.67481e-07
9.35306	4.6737e-07
9.35832	4.67258e-07
9.36358	4.66177e-07
9.36885	4.59852e-07
9.37411	4.58877e-07
9.37937	4.5982e-07
9.38464	4.60218e-07
9.3899	4.60343e-07
9.39516	4.60228e-07
9.40043	4.60113e-07
9.40569	4.5849e-07
9.41095	4.53287e-07
9.41621	4.48757e-07
9.42148	4.48923e-07
9.42674	4.49595e-07
9.432	4.49244e-07
9.43727	4.48894e-07
9.44253	4.46223e-07
9.44779	4.43579e-07
9.45306	4.42872e-07
9.45832	4.42164e-07
9.46358	4.39498e-07
9.46884	4.39466e-07
9.47411	4.39398e-07
9.47937	4.39329e-07
9.48463	4.34648e-07
9.4899	4.34483e-07
9.49516	4.34452e-07
9.50042	4.33397e-07
9.50569	4.32342e-07
9.51095	4.30263e-07
9.51621	4.29639e-07
9.52147	4.29173e-07
9.52674	4.28708e-07
9.532	4.27666e-07
9.53726	4.26257e-07
9.54253	4.26136e-07
9.54779	4.26015e-07
9.55305	4.24445e-07
9.55832	4.23261e-07
9.56358	4.22479e-07
9.56884	4.16461e-07
9.5741	4.17128e-07
9.57937	4.16829e-07
9.58463	4.16531e-07
9.58989	4.16144e-07
9.59516	4.15757e-07
9.60042	4.13687e-07
9.60568	4.13954e-07
9.61095	4.13937e-07
9.61621	4.13919e-07
9.62147	4.13736e-07
9.62673	4.13553e-07
9.632	4.11859e-07
9.63726	4.12023e-07
9.64252	4.11835e-07
9.64779	4.11647e-07
9.65305	4.10843e-07
9.65831	4.0573e-07
9.66358	4.04397e-07
9.66884	4.03888e-07
9.6741	4.03378e-07
9.67936	4.03307e-07
9.68463	4.03236e-07
9.68989	4.01319e-07
9.69515	4.01227e-07
9.70042	4.01136e-07
9.70568	3.98775e-07
9.71094	3.98275e-07
9.71621	3.98123e-07
9.72147	3.96432e-07
9.72673	3.96359e-07
9.73199	3.96285e-07
9.73726	3.96865e-07
9.74252	3.97017e-07
9.74778	3.96402e-07
9.75305	3.95787e-07
9.75831	3.94405e-07
9.76357	3.93272e-07
9.76884	3.91007e-07
9.7741	3.89052e-07
9.77936	3.88956e-07
9.78462	3.90146e-07
9.78989	3.90687e-07
9.79515	3.90902e-07
9.80041	3.89644e-07
9.80568	3.88385e-07
9.81094	3.87348e-07
9.8162	3.85763e-07
9.82147	3.84178e-07
9.82673	3.86852e-07
9.83199	3.8722e-07
9.83725	3.87207e-07
9.84252	3.87003e-07
9.84778	3.86799e-07
9.85304	3.84665e-07
9.85831	3.84262e-07
9.86357	3.8386e-07
9.86883	3.8524e-07
9.8741	3.85867e-07
9.87936	3.85643e-07
9.88462	3.85418e-07
9.88988	3.85105e-07
9.89515	3.82709e-07
9.90041	3.79564e-07
9.90567	3.8108e-07
9.91094	3.80662e-07
9.9162	3.80243e-07
9.92146	3.78801e-07
9.92673	3.82494e-07
9.93199	3.82254e-07
9.93725	3.82014e-07
9.94251	3.81349e-07
9.94778	3.76507e-07
9.95304	3.78587e-07
9.9583	3.79436e-07
9.96357	3.79514e-07
9.96883	3.79592e-07
9.97409	3.79767e-07
9.97936	3.79194e-07
9.98462	3.78622e-07
9.98988	3.77014e-07
9.99514	3.75593e-07
10.0004	3.75993e-07
10.0057	3.76394e-07
10.0109	3.76417e-07
10.0162	3.76222e-07
10.0215	3.76028e-07
10.0267	3.78514e-07
10.032	3.78517e-07
10.0372	3.7797e-07
10.0425	3.77422e-07
10.0478	3.74692e-07
10.053	3.73195e-07
10.0583	3.76927e-07
10.0636	3.78572e-07
10.0688	3.78543e-07
10.0741	3.77678e-07
10.0794	3.76813e-07
10.0846	3.76474e-07
10.0899	3.75441e-07
10.0951	3.7409e-07
10.1004	3.73854e-07
10.1057	3.74073e-07
10.1109	3.76788e-07
10.1162	3.78955e-07
10.1215	3.80224e-07
10.1267	3.80542e-07
10.132	3.80385e-07
10.1372	3.80229e-07
10.1425	3.79863e-07
10.1478	3.81453e-07
10.153	3.82157e-07
10.1583	3.82321e-07
10.1636	3.82485e-07
10.1688	3.83083e-07
10.1741	3.83147e-07
10.1794	3.82687e-07
10.1846	3.82228e-07
10.1899	3.8253e-07
10.1951	3.82832e-07
10.2004	3.86247e-07
10.2057	3.86258e-07
10.2109	3.86227e-07
10.2162	3.86195e-07
10.2215	3.86288e-07
10.2267	3.87841e-07
10.232	3.87077e-07
10.2372	3.86314e-07
10.2425	3.8482e-07
10.2478	3.86044e-07
10.253	3.87268e-07
10.2583	3.88261e-07
10.2636	3.88541e-07
10.2688	3.87978e-07
10.2741	3.87416e-07
10.2793	3.89627e-07
10.2846	3.89594e-07
10.2899	3.89201e-07
10.2951	3.88807e-07
10.3004	3.86696e-07
10.3057	3.89648e-07
10.3109	3.91371e-07
10.3162	3.91478e-07
10.3215	3.94025e-07
10.3267	3.9403e-07
10.332	3.93704e-07
10.3372	3.93378e-07
10.3425	3.94432e-07
10.3478	3.95486e-07
10.353	3.9588e-07
10.3583	3.96574e-07
10.3636	3.96624e-07
10.3688	3.96263e-07
10.3741	3.95902e-07
10.3793	3.98704e-07
10.3846	3.98089e-07
10.3899	3.97474e-07
10.3951	3.9575e-07
10.4004	3.97728e-07
10.4057	3.98388e-07
10.4109	3.99048e-07
10.4162	4.01462e-07
10.4214	4.01425e-07
10.4267	4.01228e-07
10.432	4.01031e-07
10.4372	4.02224e-07
10.4425	4.02775e-07
10.4478	4.03277e-07
10.453	4.03329e-07
10.4583	4.0338e-07
10.4636	4.04875e-07
10.4688	4.05092e-07
10.4741	4.05154e-07
10.4793	4.05216e-07
10.4846	4.05168e-07
10.4899	4.05622e-07
10.4951	4.06832e-07
10.5004	4.07102e-07
10.5057	4.07371e-07
10.5109	4.08962e-07
[truncated: 1,746 more rows]

## Sheet: Fig2D
Ratiometric Contrast	Normalised Counts
0.000942659	0.000116432
0.000818892	0.000116432
0.000695125	0.000116432
0.000571358	0.000116432
0.000447592	0.000116432
0.000323825	0.000116432
0.000200058	0.000116432
7.62912e-05	0.000116432
-4.74756e-05	0.000116432
-0.000171242	0.000116432
-0.000295009	0.000116432
-0.000418776	0.000116432
-0.000542543	0.000116432
-0.000666309	0.000116432
-0.000790076	0.000116432
-0.000913843	0.000200808
-0.00103761	0.000200808
-0.00116138	0.000200808
-0.00128514	0.000200808
-0.00140891	0.000200808
-0.00153268	0.000200808
-0.00166676	0.000200808
-0.00178021	0.000200808
-0.00190398	0.000200808
-0.00202774	0.000200808
-0.00215151	0.000200808
-0.00227528	0.000538316
-0.00227528	3.20546e-05
-0.00239904	0.000566442
-0.00239904	3.20546e-05
-0.00252281	0.000622693
-0.00252281	3.20546e-05
-0.00264658	0.000678944
-0.00264658	3.20546e-05
-0.00277034	0.000735195
-0.00277034	3.20546e-05
-0.00289411	0.000791447
-0.00289411	3.20546e-05
-0.00301788	0.000875824
-0.00301788	3.20546e-05
-0.00314164	0.000932075
-0.00310039	3.20546e-05
-0.00326541	0.00101645
-0.00338918	0.00112895
-0.00351295	0.00124146
-0.00363671	0.00141021
-0.00376048	0.00163522
-0.00388425	0.0019446
-0.00401626	0.00229336
-0.00413178	0.00292196
-0.00409052	0.00247898
-0.00421429	0.00349151
-0.0042968	0.00416652
-0.00437931	0.00471497
-0.00442057	0.00531967
-0.00447214	0.00589625
-0.00451339	0.00657126
-0.00455465	0.00724628
-0.00458559	0.00787911
-0.0046351	0.008571
-0.0046681	0.00934164
-0.00470936	0.010326
-0.00468873	0.00981978
-0.00476093	0.0113386
-0.00472998	0.0108323
-0.00479187	0.0123089
-0.00475061	0.0118448
-0.00484138	0.0135661
-0.0048125	0.0129417
-0.00488263	0.0148993
-0.00485375	0.0142918
-0.00492389	0.0162999
-0.00489501	0.0156418
-0.0049672	0.0175614
-0.00493626	0.0170762
-0.0050064	0.0191012
-0.00497752	0.0184262
-0.00495689	0.0180887
-0.0050394	0.0207466
-0.0050394	0.0201981
-0.00499815	0.0197763
-0.00508891	0.0224763
-0.00506003	0.0218857
-0.00506003	0.0213794
-0.00513016	0.0244001
-0.00512191	0.0237701
-0.00510129	0.0232357
-0.00516317	0.0261889
-0.00516317	0.0257108
-0.00514254	0.0251764
-0.00521474	0.0281718
-0.0051838	0.0277077
-0.0051838	0.0272014
-0.0051838	0.0266952
-0.00524568	0.0301968
-0.00524568	0.0296483
-0.00522505	0.0290577
-0.00520442	0.0287202
-0.00528694	0.032475
-0.00528694	0.0318703
-0.00526631	0.0313359
-0.00526631	0.0308296
-0.00533644	0.0347278
-0.00532819	0.0341203
-0.00530756	0.0336141
-0.00530756	0.0331078
-0.00537976	0.0370313
-0.00536945	0.0364548
-0.00534882	0.0359766
-0.00534882	0.0354704
-0.00541895	0.0395879
-0.0054107	0.0389017
-0.00539007	0.0384235
-0.00539007	0.0379173
-0.00536945	0.0374954
-0.00545196	0.041883
-0.00545196	0.0413767
-0.00543133	0.0408705
-0.00543133	0.0403642
-0.00549321	0.0444143
-0.00550353	0.0438237
-0.00547259	0.0434018
-0.00547259	0.0428955
-0.00547259	0.0423893
-0.00553447	0.0469456
-0.00554478	0.046355
-0.00551384	0.0459331
-0.00551384	0.0454268
-0.00551384	0.0449206
-0.00558604	0.0495191
-0.00557572	0.0489144
-0.0055551	0.0484644
-0.0055551	0.0479581
-0.0055551	0.0474519
-0.00562523	0.0520757
-0.00561698	0.0513895
-0.00559635	0.0509113
-0.00559635	0.0504051
-0.00557572	0.0499832
-0.00565824	0.0543708
-0.00565824	0.0538645
-0.00563761	0.0533583
-0.00563761	0.052852
-0.00570981	0.0569443
-0.00569949	0.0563677
-0.00567886	0.0558896
-0.00567886	0.0553833
-0.00567886	0.054877
-0.005749	0.0595009
-0.00574075	0.0588428
-0.00572012	0.0583365
-0.00572012	0.0578302
-0.00569949	0.0574083
-0.00579232	0.0617538
-0.005782	0.0612334
-0.00576137	0.0607834
-0.00576137	0.0602772
-0.00582326	0.0642851
-0.00582326	0.0637085
-0.00580263	0.063146
-0.00580263	0.0626397
-0.005782	0.0623022
-0.00587276	0.0665886
-0.00586451	0.0659304
-0.00584389	0.0654242
-0.00584389	0.0649179
-0.00590577	0.0688836
-0.00590577	0.0683773
-0.00588514	0.0678711
-0.00588514	0.0673648
-0.00595734	0.0709508
-0.00594702	0.0704024
-0.0059264	0.0698961
-0.0059264	0.0693899
-0.00598828	0.0729759
-0.00598828	0.0723993
-0.00596765	0.0718368
-0.00594702	0.0714149
-0.00603779	0.0747225
-0.00600891	0.074115
-0.00600891	0.0736087
-0.00608111	0.0763932
-0.00605016	0.0759713
-0.00605016	0.075465
-0.00612236	0.0779752
-0.00609142	0.0774901
-0.00609142	0.0769838
-0.00616155	0.0794645
-0.00613268	0.0788401
-0.00611205	0.0785026
-0.00620487	0.0807597
-0.00617393	0.0801901
-0.00624407	0.0817933
-0.00619456	0.0812026
-0.00627707	0.0825527
-0.00631833	0.0831152
-0.00636989	0.0836918
-0.00648335	0.0837339
-0.0065246	0.0831996
-0.00656586	0.0826933
-0.00660711	0.0821027
-0.00658649	0.0817511
-0.00664837	0.0810761
-0.00660711	0.0807808
-0.006669	0.0803589
-0.00667931	0.079726
-0.00671025	0.079262
-0.00671025	0.0787557
-0.00672057	0.0782073
-0.00675838	0.0776026
-0.00677214	0.0769275
-0.00677214	0.0764213
-0.00679276	0.0758025
-0.00681339	0.07524
-0.00681339	0.0747619
-0.00683402	0.0741994
-0.00685465	0.0736087
-0.00684433	0.0730603
-0.00687528	0.0725118
-0.00687528	0.0720056
-0.0068959	0.0714712
-0.0068959	0.0709649
-0.00691653	0.0704024
-0.00691653	0.0698961
-0.00693716	0.0693899
-0.00693716	0.0688836
-0.00695779	0.0683773
-0.00695779	0.0678711
-0.00697841	0.0673086
-0.0069681	0.066732
-0.00699904	0.0662679
-0.00699904	0.0657617
-0.00701967	0.065171
-0.00701967	0.0646648
-0.00701967	0.0641585
-0.0070403	0.0635679
-0.0070403	0.0630616
-0.00706093	0.0625835
-0.00705061	0.0620069
-0.00708843	0.0614022
-0.00708155	0.0607834
-0.00710218	0.0602209
-0.00710218	0.0597147
-0.00706093	0.0595178
-0.00712281	0.0590959
-0.00712281	0.0585896
-0.00714344	0.0579709
-0.00714344	0.0574646
-0.00714344	0.0569583
-0.00716406	0.0563958
-0.00716406	0.0558896
-0.00718469	0.0553271
-0.00718469	0.0548208
-0.00714344	0.0546239
-0.00720532	0.054202
-0.00720532	0.0536958
-0.00722595	0.053077
-0.00722595	0.0525707
-0.00722595	0.0520645
-0.00724658	0.051502
-0.00724658	0.0509957
-0.0072672	0.0504332
-0.0072672	0.0499269
-0.00722595	0.0497301
-0.00728783	0.0493082
-0.00728783	0.0488019
-0.00728783	0.0482956
-0.00730846	0.0477894
-0.00730846	0.0472831
-0.00732909	0.0467769
-0.00732909	0.0462706
-0.00734971	0.0456518
-0.00734971	0.0451456
-0.00734971	0.0446393
-0.00737034	0.0440768
-0.00737034	0.0435705
-0.00739097	0.043008
-0.00739097	0.0425018
-0.00734971	0.0423049
-0.0074116	0.041883
-0.0074116	0.0413767
-0.00743223	0.040758
-0.00743223	0.0402517
-0.0074116	0.0399001
-0.00745973	0.0392954
-0.00745285	0.0386767
-0.00747348	0.0382267
-0.00747348	0.0377204
-0.00750099	0.0370454
-0.00749411	0.0363985
-0.00751474	0.0359204
-0.00751474	0.0354141
-0.00754224	0.0347391
-0.00753537	0.0341203
-0.00755599	0.0336703
-0.00755599	0.0333187
-0.00757662	0.0328547
-0.00757662	0.0323484
-0.00759725	0.031814
-0.00758693	0.0312515
-0.00761788	0.0307452
-0.00761788	0.030239
-0.0076385	0.0297327
-0.0076385	0.0292265
-0.00765913	0.0287202
-0.00765913	0.0282139
-0.00767976	0.0277077
-0.00767976	0.0272295
-0.00770039	0.0266952
-0.00772102	0.0260764
-0.0077107	0.0255139
-0.00774164	0.0250076
-0.00774164	0.0245014
-0.00776227	0.0240513
-0.00776227	0.0236998
-0.0077829	0.0232357
-0.00780353	0.0226451
-0.00779321	0.0220966
-0.00782415	0.0215482
-0.00784478	0.0209575
-0.00784478	0.0204513
-0.00786541	0.0198606
-0.00787572	0.0193122
-0.00791354	0.0187075
-0.00792729	0.0180325
-0.00788604	0.0178356
-0.00794792	0.0174137
-0.00796855	0.0168512
-0.00796855	0.016373
-0.00798918	0.0158105
-0.0080098	0.0153324
-0.00805106	0.0145871
-0.0080098	0.0142918
-0.00807169	0.0138699
-0.00809232	0.0133636
-0.00811294	0.0128573
-0.00813357	0.0123511
-0.00817483	0.0117323
-0.0081542	0.0113807
-0.00821608	0.0107479
-0.00825734	0.00994634
-0.00829859	0.00927133
-0.00833985	0.00859631
-0.00840173	0.00813224
-0.00842236	0.0076541
-0.00846362	0.00714784
-0.00850487	0.00672596
-0.00858738	0.00619157
-0.00866989	0.00562202
-0.0087524	0.00511576
-0.00883492	0.00481341
-0.00895868	0.00453216
-0.00908245	0.0042509
-0.00920622	0.00405402
-0.00932998	0.00394152
-0.00945375	0.00380089
-0.00957752	0.00371651
-0.00970128	0.00360401
-0.00982505	0.00351963
-0.00994882	0.00343526
-0.0100726	0.00332275
-0.0101964	0.00323838
-0.0103201	0.00312587
-0.0104439	0.00301337
-0.0105677	0.00292899
-0.0106914	0.00281649
-0.0108152	0.00270399
-0.010939	0.00261961
-0.0110627	0.00250711
-0.0111865	0.00239461
-0.0113103	0.00228211
-0.011434	0.00219773
-0.0115578	0.00208523
-0.0116816	0.00200085
-0.0118053	0.00188835
-0.0119291	0.00177584
-0.0120529	0.00169147
-0.0121766	0.00160709
-0.0123004	0.00149459
-0.0124242	0.00141021
-0.0125479	0.00132583
-0.0126717	0.00124146
-0.0127955	0.00115708
-0.0129192	0.0010727
-0.013043	0.00101645
-0.0131668	0.000932075
-0.0132905	0.000875824
-0.0134143	0.000791447
-0.0135381	0.000735195
-0.0136618	0.000678944
-0.0137856	0.000622693
-0.0139094	0.000594567
-0.0140331	0.000538316

## Sheet: Fig2F
q [Å-1]	Iexp	Imodel
0.0098565	0.182013	0.168823
0.00998715	0.181608	0.168546
0.0101178	0.178764	0.168292
0.0102484	0.180387	0.16804
0.0103791	0.183084	0.167788
0.0105097	0.177485	0.167536
0.0106404	0.181775	0.167284
0.010771	0.17684	0.167032
0.0109017	0.176571	0.16678
0.0110323	0.178627	0.166509
0.011163	0.177733	0.16618
0.0112936	0.178974	0.165851
0.0114243	0.175059	0.165521
0.0115549	0.175549	0.165192
0.0116855	0.176839	0.164862
0.0118162	0.175409	0.164533
0.0119469	0.173505	0.164203
0.0120775	0.171224	0.163876
0.0122081	0.170888	0.163551
0.0123388	0.172811	0.163226
0.0124694	0.172541	0.1629
0.0126001	0.170678	0.162575
0.0127307	0.171839	0.16225
0.0128614	0.169302	0.161925
0.012992	0.170307	0.161599
0.0131227	0.171735	0.161233
0.0132533	0.168575	0.160863
0.013384	0.167967	0.160494
0.0135146	0.166448	0.160125
0.0136452	0.167716	0.159756
0.0137759	0.16469	0.159386
0.0139065	0.166046	0.159017
0.0140372	0.163603	0.158642
0.0141678	0.165217	0.158254
0.0142985	0.163762	0.157865
0.0144291	0.163074	0.157476
0.0145598	0.161445	0.157087
0.0146904	0.161023	0.156698
0.0148211	0.162073	0.15631
0.0149517	0.160399	0.155921
0.0150824	0.16117	0.155534
0.015213	0.159596	0.155149
0.0153437	0.16051	0.154764
0.0154743	0.157722	0.154379
0.0156049	0.15873	0.153993
0.0157356	0.158364	0.153608
0.0158662	0.155929	0.153223
0.0159969	0.156287	0.152838
0.0161275	0.156108	0.152397
0.0162582	0.154033	0.151954
0.0163888	0.156194	0.151512
0.0165195	0.15398	0.151069
0.0166501	0.153478	0.150627
0.0167808	0.152438	0.150184
0.0169114	0.150807	0.149741
0.0170421	0.150552	0.149297
0.0171727	0.149533	0.148849
0.0173033	0.149345	0.1484
0.017434	0.151185	0.147952
0.0175646	0.148638	0.147503
0.0176953	0.147831	0.147055
0.0178259	0.149908	0.146607
0.0179566	0.146973	0.146158
0.0180872	0.144185	0.145711
0.0182179	0.146379	0.145265
0.0183485	0.145872	0.144819
0.0184792	0.146302	0.144373
0.0186098	0.143552	0.143927
0.0187405	0.143363	0.14348
0.0188711	0.146256	0.143034
0.0190018	0.144764	0.142588
0.0191324	0.143563	0.142117
0.0192631	0.143265	0.141647
0.0193937	0.142062	0.141177
0.0195243	0.142575	0.140706
0.019655	0.140463	0.140236
0.0197856	0.140394	0.139766
0.0199163	0.138148	0.139295
0.0200469	0.137719	0.138826
0.0201776	0.140153	0.13836
0.0203082	0.139272	0.137893
0.0204389	0.136832	0.137426
0.0205695	0.135509	0.13696
0.0207002	0.136044	0.136493
0.0208308	0.134577	0.136027
0.0209614	0.135754	0.13556
0.0210921	0.132932	0.13507
0.0212227	0.134086	0.13457
0.0213534	0.132529	0.13407
0.021484	0.131696	0.13357
0.0216147	0.13221	0.13307
0.0217453	0.131464	0.132569
0.021876	0.131626	0.132069
0.0220066	0.128755	0.13157
0.0221373	0.130708	0.131078
0.0222679	0.130772	0.130587
0.0223986	0.130889	0.130096
0.0225292	0.127303	0.129604
0.0226598	0.12775	0.129113
0.0227905	0.128205	0.128621
0.0229211	0.127404	0.12813
0.0230518	0.124473	0.127628
0.0231824	0.126544	0.127109
0.0233131	0.125026	0.12659
0.0234437	0.124599	0.126071
0.0235744	0.125043	0.125553
0.023705	0.123664	0.125034
0.0238357	0.122654	0.124515
0.0239663	0.122157	0.123997
0.024097	0.123558	0.123455
0.0242276	0.122196	0.122907
0.0243583	0.120883	0.122358
0.0244889	0.121632	0.121809
0.0246196	0.120292	0.12126
0.0247502	0.119658	0.120711
0.0248808	0.118536	0.120163
0.0250115	0.117261	0.119621
0.0251421	0.118483	0.11915
0.0252728	0.116895	0.11868
0.0254034	0.117068	0.11821
0.0255341	0.116576	0.117739
0.0256647	0.117455	0.117269
0.0257954	0.113904	0.116798
0.025926	0.114198	0.116328
0.0260567	0.113464	0.115936
0.0261873	0.11376	0.115647
0.0263179	0.113828	0.115357
0.0264486	0.112654	0.115068
0.0265792	0.111845	0.114778
0.0267099	0.110591	0.114489
0.0268405	0.110587	0.114199
0.0269712	0.110305	0.11391
0.0271018	0.110631	0.113201
0.0272325	0.108602	0.112373
0.0273631	0.107767	0.111545
0.0274938	0.107465	0.110718
0.0276244	0.105916	0.10989
0.0277551	0.10599	0.109063
0.0278857	0.105557	0.108235
0.0280163	0.106045	0.107453
0.028147	0.106057	0.106993
0.0282777	0.10523	0.106532
0.0284083	0.104467	0.106071
0.0285389	0.103628	0.105611
0.0286696	0.103472	0.10515
0.0288002	0.102342	0.104689
0.0289309	0.101398	0.104229
0.0290615	0.100968	0.103769
0.0291922	0.101585	0.103311
0.0293228	0.100661	0.102852
0.0294535	0.0999548	0.102394
0.0295841	0.10219	0.101935
0.0297148	0.0982324	0.101477
0.0298454	0.0980244	0.101018
0.0299761	0.0987482	0.10056
0.0301067	0.0982344	0.100057
0.0302373	0.0970116	0.0995439
0.030368	0.0965639	0.0990309
0.0304986	0.0960602	0.0985179
0.0306293	0.0967014	0.0980049
0.0307599	0.095304	0.097492
0.0308906	0.0956037	0.096979
0.0310212	0.0958561	0.0964643
0.0311519	0.0931835	0.0959407
0.0312825	0.0925772	0.0954171
0.0314132	0.0924152	0.0948935
0.0315438	0.0923855	0.09437
0.0316745	0.0919785	0.0938464
0.0318051	0.0924414	0.0933228
0.0319357	0.0913294	0.0927992
0.0320664	0.0900354	0.0922729
0.032197	0.0907374	0.091744
0.0323277	0.0900667	0.091215
0.0324583	0.0901495	0.090686
0.032589	0.088254	0.0901571
0.0327196	0.0888389	0.0896281
0.0328503	0.086968	0.0890991
0.0329809	0.0862115	0.0885702
0.0331116	0.0866839	0.0880549
0.0332422	0.0854506	0.087542
0.0333729	0.0849214	0.087029
0.0335035	0.0849487	0.0865161
0.0336342	0.0842331	0.0860032
0.0337648	0.0832945	0.0854902
0.0338954	0.0830011	0.0849773
0.0340261	0.0832892	0.0844685
0.0341567	0.0816164	0.0839762
0.0342874	0.0819589	0.0834838
0.034418	0.0819827	0.0829915
0.0345487	0.0808964	0.0824992
0.0346793	0.0796681	0.0820069
0.03481	0.0793826	0.0815146
0.0349406	0.0788309	0.0810223
0.0350713	0.0794054	0.0805405
0.0352019	0.0781319	0.0800675
0.0353326	0.0780284	0.0795944
0.0354632	0.0776888	0.0791214
0.0355939	0.0771514	0.0786484
0.0357245	0.0769394	0.0781753
0.0358551	0.0760432	0.0777023
0.0359858	0.0764999	0.0772293
0.0361164	0.0748973	0.0767622
0.0362471	0.074481	0.0762958
0.0363777	0.0756592	0.0758295
0.0365084	0.0738236	0.0753631
0.036639	0.0737311	0.0748967
0.0367697	0.0728794	0.0744304
0.0369003	0.0728742	0.073964
0.037031	0.0726499	0.0734955
0.0371616	0.0718263	0.07302
0.0372922	0.0719127	0.0725444
0.0374229	0.070387	0.0720689
0.0375535	0.0711339	0.0715933
0.0376842	0.0688054	0.0711178
0.0378148	0.0705627	0.0706422
0.0379455	0.0697741	0.0701667
0.0380761	0.0698036	0.0697048
0.0382068	0.0687822	0.0692528
0.0383374	0.0670686	0.0688007
0.0384681	0.0678412	0.0683487
0.0385987	0.0671428	0.0678966
0.0387294	0.0668298	0.0674446
0.03886	0.0663235	0.0669925
0.0389907	0.0663714	0.0665405
0.0391213	0.065004	0.066104
0.039252	0.0642824	0.0656686
0.0393826	0.0652102	0.0652333
0.0395132	0.0652138	0.0647979
0.0396439	0.0635572	0.0643626
0.0397745	0.0637707	0.0639272
0.0399052	0.0633455	0.0634919
0.0400358	0.0618056	0.0630631
0.0401665	0.0621095	0.0626519
0.0402971	0.0629503	0.0622407
0.0404278	0.0618844	0.0618295
0.0405584	0.0608705	0.0614182
0.0406891	0.0606271	0.061007
0.0408197	0.0599852	0.0605958
0.0409504	0.0595668	0.0601845
0.041081	0.0586574	0.0597715
0.0412116	0.0588495	0.0593574
0.0413423	0.0584177	0.0589433
0.0414729	0.0587145	0.0585292
0.0416036	0.0586302	0.0581151
0.0417342	0.0572491	0.057701
0.0418649	0.0570269	0.0572869
0.0419955	0.0565958	0.0568728
0.0421262	0.0565345	0.0564921
0.0422568	0.0554998	0.0561126
0.0423875	0.0552475	0.055733
0.0425181	0.0539829	0.0553535
0.0426488	0.0548056	0.054974
0.0427794	0.0539477	0.0545945
0.04291	0.0542378	0.054215
0.0430407	0.0532649	0.0538342
0.0431713	0.0529773	0.0534506
0.043302	0.0529096	0.053067
0.0434326	0.0534101	0.0526833
0.0435633	0.0527755	0.0522997
0.0436939	0.0516717	0.0519161
0.0438246	0.0511457	0.0515325
0.0439552	0.0515333	0.0511488
0.0440859	0.050393	0.0507737
0.0442165	0.0501731	0.050403
0.0443472	0.050333	0.0500324
0.0444778	0.0504697	0.0496617
0.0446085	0.0496012	0.049291
0.0447391	0.0486142	0.0489203
0.0448697	0.0492563	0.0485497
0.0450004	0.0482809	0.0481791
0.045131	0.0481549	0.0478261
0.0452617	0.048283	0.0474732
0.0453923	0.0474052	0.0471203
0.045523	0.0473972	0.0467674
0.0456536	0.0473377	0.0464145
0.0457843	0.045805	0.0460616
0.0459149	0.0461645	0.0457087
0.0460456	0.0452362	0.0453565
0.0461762	0.0447066	0.0450057
0.0463068	0.0449331	0.0446549
0.0464375	0.0444231	0.0443041
0.0465682	0.043584	0.0439532
0.0466988	0.0432088	0.0436024
0.0468294	0.0436694	0.0432516
0.0469601	0.0437377	0.0429008
0.0470907	0.0425812	0.0425618
0.0472214	0.0424262	0.0422281
0.047352	0.0414209	0.0418943
0.0474827	0.0418784	0.0415606
0.0476133	0.0411446	0.0412268
0.047744	0.0417768	0.0408931
0.0478746	0.0418292	0.0405593
0.0480053	0.0413632	0.0402266
0.0481359	0.0398361	0.0399186
0.0482665	0.0403266	0.0396106
0.0483972	0.0397512	0.0393025
0.0485278	0.040636	0.0389945
0.0486585	0.0394129	0.0386865
0.0487891	0.0392972	0.0383784
0.0489198	0.0389878	0.0380704
0.0490504	0.0388305	0.0377694
0.0491811	0.0377447	0.0374795
0.0493117	0.0377902	0.0371896
0.0494424	0.0370038	0.0368997
0.049573	0.037521	0.0366098
0.0497037	0.0373914	0.0363199
0.0498343	0.0366527	0.0360301
0.049965	0.0372823	0.0357402
0.0500956	0.0370096	0.0354347
0.0502263	0.0352616	0.0351236
0.0503569	0.0353775	0.0348124
0.0504875	0.0352811	0.0345013
0.0506182	0.0347469	0.0341901
0.0507488	0.0350105	0.033879
0.0508795	0.0345645	0.0335678
0.0510101	0.0341457	0.0332601
0.0511408	0.033421	0.0329931
0.0512714	0.0341733	0.0327261
0.0514021	0.0329036	0.0324591
0.0515327	0.033508	0.0321922
0.0516634	0.0324227	0.0319252
0.051794	0.0330996	0.0316582
0.0519247	0.0322973	0.0313912
0.0520553	0.0318725	0.0311309
0.0521859	0.0325957	0.0308796
0.0523166	0.0321565	0.0306283
0.0524472	0.0320504	0.030377
0.0525779	0.0314575	0.0301257
0.0527085	0.0309421	0.0298745
0.0528392	0.0315264	0.0296232
0.0529698	0.029928	0.0293719
0.0531005	0.0306425	0.0291459
0.0532311	0.0296937	0.0289276
0.0533618	0.0297379	0.0287092
0.0534924	0.0300892	0.0284909
0.053623	0.0291874	0.0282725
0.0537537	0.028313	0.0280542
0.0538843	0.0289331	0.0278358
0.054015	0.0289135	0.0276141
0.0541456	0.0280494	0.0273666
0.0542763	0.0270906	0.0271192
0.0544069	0.0279358	0.0268717
0.0545376	0.0274478	0.0266242
0.0546682	0.0284294	0.0263767
0.0547989	0.0275219	0.0261292
0.0549295	0.0265708	0.0258817
0.0550602	0.0273271	0.0256524
0.0551908	0.0279544	0.0254444
0.0553215	0.0260028	0.0252364
0.0554521	0.0258095	0.0250284
0.0555828	0.0259896	0.0248203
0.0557134	0.0254777	0.0246123
0.055844	0.0259816	0.0244043
0.0559747	0.0253217	0.0241963
0.0561053	0.0249137	0.0239764
0.056236	0.0247095	0.0237536
0.0563666	0.0237869	0.0235309
0.0564973	0.0245753	0.0233081
0.0566279	0.023908	0.0230854
0.0567586	0.0240358	0.0228626
0.0568892	0.0241814	0.0226399
0.0570199	0.0235583	0.0224227
0.0571505	0.0232325	0.0222363
0.0572812	0.0232598	0.0220499
0.0574118	0.0227043	0.0218636
0.0575424	0.023498	0.0216772
0.0576731	0.0220345	0.0214909
0.0578037	0.0226398	0.0213045
0.0579344	0.0219252	0.0211182
0.058065	0.0221603	0.0209339
0.0581957	0.0215804	0.0207518
0.0583263	0.0213736	0.0205697
0.058457	0.0214339	0.0203876
0.0585876	0.0205807	0.0202055
0.0587183	0.0204579	0.0200234
0.0588489	0.0208591	0.0198413
0.0589796	0.0219014	0.0196592
0.0591102	0.0195184	0.01949
0.0592408	0.0197222	0.0193232
0.0593715	0.0204636	0.0191564
0.0595021	0.0206402	0.0189896
0.0596328	0.0194058	0.0188228
0.0597634	0.0197798	0.018656
0.0598941	0.0193102	0.0184892
0.0600247	0.0198491	0.0183256
0.0601554	0.0191859	0.0181759
0.060286	0.0183465	0.0180262
0.0604167	0.0193306	0.0178765
0.0605473	0.0180338	0.0177268
0.060678	0.01919	0.0175771
0.0608086	0.0185038	0.0174274
0.0609393	0.0176136	0.0172777
0.0610699	0.0183037	0.0171295
0.0612005	0.0184552	0.0169826
0.0613312	0.0176724	0.0168358
0.0614618	0.0176958	0.016689
0.0615925	0.0172752	0.0165421
0.0617231	0.0169162	0.0163953
0.0618538	0.0170521	0.0162485
0.0619844	0.0160428	0.0161016
0.0621151	0.0159994	0.0159652
0.0622457	0.0160915	0.0158302
0.0623764	0.0157391	0.0156952
0.062507	0.0159155	0.0155601
0.0626377	0.0164596	0.0154251
0.0627683	0.0152688	0.0152901
0.0628989	0.0152723	0.0151551
0.0630296	0.0160935	0.0150227
0.0631602	0.0151276	0.0148992
0.0632909	0.0149283	0.0147757
0.0634215	0.0151168	0.0146522
0.0635522	0.0154512	0.0145288
0.0636828	0.0149263	0.0144053
0.0638135	0.0146906	0.0142818
0.0639441	0.0150162	0.0141583
0.0640748	0.0147311	0.0140394
0.0642054	0.0138098	0.0139238
0.0643361	0.0144255	0.0138083
0.0644667	0.0144146	0.0136927
0.0645973	0.0135443	0.0135771
0.064728	0.0145205	0.0134616
0.0648587	0.0142641	0.013346
0.0649893	0.0139341	0.0132305
0.0651199	0.0142237	0.0131208
0.0652506	0.0135478	0.0130118
0.0653812	0.0134906	0.0129027
0.0655119	0.0134149	0.0127936
0.0656425	0.0132876	0.0126845
0.0657732	0.0134008	0.0125755
0.0659038	0.0125203	0.0124664
0.0660345	0.0124935	0.0123592
0.0661651	0.0129602	0.0122572
0.0662958	0.0131809	0.0121553
0.0664264	0.0127255	0.0120533
0.0665571	0.0121984	0.0119514
0.0666877	0.0137579	0.0118494
0.0668183	0.0118772	0.0117475
0.066949	0.0122938	0.0116455
0.0670796	0.0116375	0.01155
0.0672103	0.011852	0.0114585
0.0673409	0.0125162	0.011367
0.0674716	0.0119415	0.0112756
0.0676022	0.0123018	0.0111841
0.0677329	0.0107401	0.0110926
0.0678635	0.0113355	0.0110012
0.0679942	0.0110007	0.0109097
0.0681248	0.011403	0.0108215
0.0682554	0.0108763	0.0107336
0.0683861	0.0114542	0.0106456
0.0685168	0.0108113	0.0105576
0.0686474	0.0116037	0.0104696
0.068778	0.0108608	0.0103816
0.0689087	0.0107016	0.0102937
0.0690393	0.0100602	0.0102093
0.06917	0.0103061	0.0101334
0.0693006	0.0106087	0.0100575
0.0694313	0.0105761	0.00998154
0.0695619	0.0101773	0.00990561
0.0696926	0.01054	0.00982969
0.0698232	0.0106086	0.00975376
0.0699538	0.0104332	0.00967784
0.0700845	0.0100301	0.00960734
0.0702152	0.00981699	0.00953981
0.0703458	0.00940096	0.00947228
0.0704764	0.00986336	0.00940476
0.0706071	0.00976143	0.00933723
0.0707377	0.00941718	0.00926971
0.0708684	0.00944862	0.00920218
0.070999	0.00917244	0.00913465
0.0711297	0.00881159	0.00907397
0.0712603	0.00850894	0.00901334
0.071391	0.00874136	0.00895272
0.0715216	0.00860836	0.00889209
0.0716523	0.00917743	0.00883146
0.0717829	0.00926383	0.00877083
0.0719136	0.00831185	0.00871021
0.0720442	0.00904949	0.00864672
0.0721748	0.00889232	0.00857765
0.0723055	0.00867217	0.00850859
0.0724361	0.00860044	0.00843952
0.0725668	0.00846453	0.00837046
0.0726974	0.00825452	0.00830139
0.0728281	0.00835801	0.00823233
0.0729587	0.00754307	0.00816326
0.0730894	0.00747352	0.00810333
0.07322	0.00778578	0.00804761
0.0733507	0.00748323	0.0079919
0.0734813	0.00677943	0.00793618
0.0736119	0.00745128	0.00788047
0.0737426	0.00811792	0.00782475
0.0738733	0.00817556	0.00776903
0.0740039	0.00715247	0.00771344
0.0741345	0.00775477	0.00766175
0.0742652	0.00662776	0.00761007
0.0743958	0.00686013	0.00755838
0.0745265	0.00656753	0.0075067
0.0746571	0.0063457	0.00745501
0.0747878	0.00761873	0.00740333
0.0749184	0.0065643	0.00735164
0.0750491	0.00695118	0.00730182
0.0751797	0.0064518	0.00725509
0.0753104	0.00693597	0.00720836
0.075441	0.00702285	0.00716162
0.0755717	0.00720232	0.00711489
0.0757023	0.00611429	0.00706816
0.0758329	0.00676617	0.00702143
0.0759636	0.00698753	0.0069747
0.0760942	0.00633016	0.00693078
0.0762249	0.00761648	0.00688795
0.0763555	0.00639473	0.00684512
0.0764862	0.0062029	0.00680229
0.0766168	0.00701697	0.00675946
0.0767475	0.00649149	0.00671663
0.0768781	0.00648188	0.00667381
0.0770088	0.00690776	0.00663109
0.0771394	0.00613509	0.00659002
0.0772701	0.0057384	0.00654894
0.0774007	0.00537455	0.00650786
0.0775313	0.00613329	0.00646679
0.077662	0.00650162	0.00642571
0.0777926	0.00647453	0.00638464
0.0779233	0.00598377	0.00634356
0.0780539	0.00604492	0.00630516
0.0781846	0.00588929	0.00627058
0.0783152	0.00602915	0.006236
0.0784459	0.00588351	0.00620142
0.0785765	0.00606507	0.00616684
0.0787072	0.00608587	0.00613226
0.0788378	0.00547957	0.00609768
0.0789685	0.00619723	0.0060631
0.0790991	0.00611056	0.00602972
0.0792298	0.00556647	0.00599672
0.0793604	0.00593458	0.00596371
0.079491	0.00571771	0.00593071
0.0796217	0.00581062	0.00589771
0.0797523	0.00530442	0.0058647
0.079883	0.00511934	0.0058317
0.0800136	0.00537714	0.00579882
0.0801443	0.00516447	0.00576704
0.0802749	0.00499923	0.00573526
0.0804056	0.00545463	0.00570347
0.0805362	0.00480462	0.00567169
0.0806669	0.00523483	0.00563991
0.0807975	0.00527828	0.00560813
0.0809282	0.0057633	0.00557634
0.0810588	0.00517503	0.00554635
0.0811894	0.00524662	0.00551853
0.0813201	0.00546265	0.00549072
0.0814507	0.00503729	0.00546291
0.0815814	0.0046904	0.0054351
0.081712	0.00537868	0.00540729
0.0818427	0.00551826	0.00537947
0.0819733	0.00460934	0.00535166
0.082104	0.00460778	0.00532744
0.0822346	0.00562438	0.00530415
0.0823653	0.00469396	0.00528085
0.0824959	0.00484114	0.00525756
0.0826266	0.00458854	0.00523426
0.0827572	0.00512051	0.00521096
0.0828878	0.00516103	0.00518767
0.0830185	0.00468311	0.00516418
0.0831491	0.00524574	0.00513949
0.0832798	0.00512975	0.00511481
0.0834104	0.00435744	0.00509013
0.0835411	0.00446275	0.00506545
0.0836717	0.00501196	0.00504077
0.0838024	0.00474804	0.00501609
0.083933	0.00421947	0.0049914
0.0840637	0.00452307	0.00496913
0.0841943	0.00450683	0.00494939
0.084325	0.00405142	0.00492964
0.0844556	0.00444496	0.0049099
0.0845863	0.00440869	0.00489016
0.0847169	0.00403316	0.00487042
0.0848475	0.00494645	0.00485067
0.0849782	0.0047698	0.00483093
0.0851088	0.0043671	0.00481074
0.0852395	0.00471799	0.00479046
0.0853701	0.00471407	0.00477018
0.0855008	0.0042874	0.0047499
0.0856314	0.00410397	0.00472962
0.0857621	0.00468552	0.00470933
0.0858927	0.00434054	0.00468905
0.0860234	0.00394046	0.0046686
0.086154	0.00387259	0.00464733
0.0862847	0.00334089	0.00462607
0.0864153	0.00437486	0.0046048
0.0865459	0.00327064	0.00458354
0.0866766	0.00406004	0.00456228
0.0868072	0.00453504	0.00454101
0.0869379	0.00404809	0.00451975
0.0870685	0.00424448	0.00450039
0.0871992	0.00454893	0.00448274
0.0873298	0.00430152	0.0044651
0.0874605	0.00291433	0.00444746
0.0875911	0.00415879	0.00442982
0.0877218	0.00435806	0.00441217
0.0878524	0.00380446	0.00439453
0.0879831	0.00418198	0.00437689
0.0881137	0.00382175	0.00435905
0.0882444	0.00427949	0.00434118
0.088375	0.00403654	0.00432331
0.0885057	0.00406152	0.00430544
0.0886363	0.00359005	0.00428757
0.0887669	0.00371739	0.0042697
0.0888976	0.00321707	0.00425183
0.0890282	0.00391825	0.00423401
0.0891589	0.00388268	0.00421638
0.0892895	0.00407702	0.00419874
0.0894202	0.00424873	0.00418111
0.0895508	0.00386966	0.00416347
0.0896815	0.00351026	0.00414584
0.0898121	0.00394886	0.00412821
0.0899428	0.00344117	0.00411057
0.0900734	0.00396977	0.0040939
0.090204	0.00377964	0.00407798
0.0903347	0.00399945	0.00406206
0.0904653	0.00328019	0.00404614
0.090596	0.00345506	0.00403022
0.0907266	0.00400802	0.0040143
0.0908573	0.00389784	0.00399839
0.0909879	0.00392729	0.00398247
0.0911186	0.00439067	0.00396527
0.0912492	0.00361602	0.00394794
0.0913799	0.00307819	0.00393061
0.0915105	0.00419203	0.00391328
0.0916412	0.00386665	0.00389594
0.0917718	0.00377178	0.00387861
0.0919024	0.00372965	0.00386128
0.0920331	0.00356712	0.00384438
0.0921638	0.00305255	0.00382873
0.0922944	0.00363308	0.00381308
0.092425	0.00292021	0.00379743
0.0925557	0.00297979	0.00378179
0.0926863	0.00310634	0.00376614
0.092817	0.00344847	0.00375049
0.0929476	0.003318	0.00373484
0.0930783	0.00353375	0.00371939
0.0932089	0.00378565	0.00370407
0.0933396	0.00354216	0.00368875
0.0934702	0.00365301	0.00367343
0.0936008	0.00318361	0.0036581
0.0937315	0.00365889	0.00364278
0.0938622	0.00353621	0.00362746
0.0939928	0.00308851	0.00361214
0.0941234	0.00324452	0.00359935
0.0942541	0.00348878	0.00358671
0.0943847	0.00351121	0.00357408
0.0945154	0.00310424	0.00356144
0.094646	0.00287577	0.0035488
0.0947767	0.00353368	0.00353616
0.0949073	0.00287954	0.00352353
0.095038	0.00337876	0.00351112
0.0951686	0.00357805	0.00349925
0.0952993	0.00268331	0.00348739
0.0954299	0.00321166	0.00347553
0.0955605	0.00385499	0.00346367
0.0956912	0.00296886	0.00345181
0.0958218	0.00358753	0.00343995
0.0959525	0.00304859	0.00342809
0.0960831	0.00379237	0.00341527
0.0962138	0.00357838	0.00340189
0.0963444	0.00377567	0.00338852
0.0964751	0.00341801	0.00337515
0.0966057	0.0031891	0.00336178
0.0967364	0.00298178	0.00334841
0.096867	0.00361696	0.00333504
0.0969977	0.00313738	0.00332167
0.0971283	0.00316618	0.00330828
0.097259	0.00256802	0.00329489
0.0973896	0.00278025	0.00328151
0.0975203	0.00276077	0.00326812
0.0976509	0.00281961	0.00325473
0.0977815	0.00257591	0.00324134
0.0979122	0.00280741	0.00322795
0.0980428	0.00368276	0.00321484
0.0981735	0.00348591	0.00320229
0.0983041	0.0027426	0.00318975
0.0984348	0.00321518	0.0031772
0.0985654	0.00332523	0.00316465
0.0986961	0.00282899	0.00315211
0.0988267	0.00281379	0.00313956
0.0989574	0.00313406	0.00312701
0.099088	0.00290338	0.00311344
0.0992187	0.0031663	0.00309937
0.0993493	0.00322062	0.0030853
0.0994799	0.00326221	0.00307123
0.0996106	0.00317634	0.00305716
0.0997412	0.00272607	0.00304309
0.0998719	0.00281924	0.00302902
0.100003	0.00274441	0.00301499
0.100133	0.00255089	0.00300326
0.100264	0.00344055	0.00299153
0.100394	0.00296835	0.00297979
0.100525	0.00302532	0.00296806
0.100656	0.00309753	0.00295633
0.100786	0.00331937	0.00294459
0.100917	0.00258476	0.00293286
0.101048	0.00310605	0.00292077
0.101178	0.00350859	0.00290804
0.101309	0.00319252	0.00289532
0.10144	0.00297943	0.00288259
0.10157	0.00364613	0.00286987
0.101701	0.00367822	0.00285714
0.101832	0.00236395	0.00284442
0.101962	0.00332392	0.00283169
0.102093	0.00341925	0.00281891
0.102224	0.00321204	0.0028061
0.102354	0.00330358	0.00279328
0.102485	0.00365584	0.00278047
0.102615	0.0022183	0.00276766
0.102746	0.00268672	0.00275484
0.102877	0.00300449	0.00274203
0.103007	0.00363688	0.00272927
0.103138	0.00260313	0.00271735
0.103269	0.00257482	0.00270543
0.103399	0.0027152	0.0026935
0.10353	0.00307505	0.00268158
0.103661	0.00332171	0.00266966
0.103791	0.00224983	0.00265774
0.103922	0.00309021	0.00264582
0.104053	0.00337417	0.00263412
0.104183	0.0033928	0.00262277
0.104314	0.00278648	0.00261141
0.104445	0.00272382	0.00260006
0.104575	0.00323003	0.0025887
0.104706	0.00341632	0.00257735
0.104836	0.00298646	0.002566
0.104967	0.00225017	0.00255464
0.105098	0.00254807	0.00254311
0.105228	0.00352745	0.00253151
0.105359	0.00304296	0.00251992
0.10549	0.00299284	0.00250832
0.10562	0.00305647	0.00249672
0.105751	0.00313202	0.00248513
0.105882	0.00274427	0.00247353
0.106012	0.00290954	0.00246195
0.106143	0.00236596	0.00245057
0.106274	0.0031677	0.00243917
0.106404	0.00305701	0.00242779
0.106535	0.00314823	0.0024164
0.106665	0.00227788	0.00240501
0.106796	0.00371227	0.00239362
0.106927	0.00291422	0.00238223
0.107057	0.00265499	0.0023711
0.107188	0.00224764	0.0023603
0.107319	0.00301077	0.0023495
0.107449	0.0026437	0.0023387
0.10758	0.00288976	0.00232791
0.107711	0.00235705	0.00231711
0.107841	0.00256313	0.00230631
0.107972	0.00277012	0.00229552
0.108103	0.00203327	0.00228477
0.108233	0.00257167	0.00227403
0.108364	0.00313993	0.0022633
0.108495	0.00302523	0.00225256
0.108625	0.00236719	0.00224183
0.108756	0.00300191	0.00223109
0.108886	0.00218983	0.00222035
0.109017	0.00207837	0.0022095
0.109148	0.00342156	0.00219788
0.109278	0.00239804	0.00218626
0.109409	0.00183915	0.00217464
0.10954	0.00337648	0.00216302
0.10967	0.00201973	0.0021514
0.109801	0.00284955	0.00213978
0.109932	0.00280661	0.00212816
0.110062	0.00253404	0.00211706
0.110193	0.00243811	0.00210652
0.110324	0.00225588	0.00209599
0.110454	0.00249871	0.00208546
0.110585	0.00218771	0.00207493
0.110716	0.00286831	0.00206439
0.110846	0.00228247	0.00205386
0.110977	0.00225834	0.00204333
0.111107	0.00183775	0.00203316
0.111238	0.0022217	0.00202307
0.111369	0.00301698	0.00201298
0.111499	0.00205034	0.00200289
0.11163	0.00259051	0.0019928
0.111761	0.00213101	0.00198271
0.111891	0.00213662	0.00197262
0.112022	0.00254224	0.00196254
0.112153	0.00229487	0.00195252
0.112283	0.00207018	0.0019425
0.112414	0.00299217	0.00193248
0.112545	0.00287895	0.00192246
0.112675	0.00273262	0.00191244
0.112806	0.00265674	0.00190242
0.112937	0.00274527	0.0018924
0.113067	0.00196479	0.00188212
0.113198	0.00253254	0.00187158
0.113328	0.00259169	0.00186105
0.113459	0.00286698	0.00185051
0.11359	0.0026447	0.00183998
0.11372	0.00297164	0.00182944
0.113851	0.00250831	0.00181891
0.113982	0.00284607	0.00180837
0.114112	0.00214234	0.0017983
0.114243	0.00271314	0.0017883
0.114374	0.00249725	0.0017783
0.114504	0.00245404	0.0017683
0.114635	0.00206701	0.0017583
0.114766	0.00225187	0.00174831
0.114896	0.00225637	0.00173831
0.115027	0.00259489	0.00172849
0.115158	0.00289105	0.00171938
0.115288	0.00242508	0.00171026
0.115419	0.00243007	0.00170114
0.115549	0.00128183	0.00169203
0.11568	0.00302189	0.00168291
0.115811	0.00229463	0.0016738
0.115941	0.00251777	0.00166468
0.116072	0.00287984	0.00165607
0.116203	0.00201976	0.00164788
0.116333	0.00207377	0.00163968
0.116464	0.00222349	0.00163149
0.116595	0.00254552	0.00162329
0.116725	0.00236271	0.0016151
0.116856	0.00264388	0.00160691
0.116987	0.00220378	0.00159871
0.117117	0.00243457	0.00159259
0.117248	0.00210022	0.0015867
0.117378	0.00237995	0.00158082
0.117509	0.00228996	0.00157493
0.11764	0.0018523	0.00156905
0.11777	0.00202899	0.00156316
0.117901	0.00206795	0.00155728
0.118032	0.00243468	0.00155082
0.118162	0.00144337	0.00154259
0.118293	0.00260122	0.00153435
0.118424	0.00321626	0.00152612
0.118554	0.00265773	0.00151789
0.118685	0.00229203	0.00150965
0.118816	0.00242352	0.00150142
0.118946	0.00299293	0.00149319
0.119077	0.00179364	0.00148548
0.119208	0.00209162	0.00147813
0.119338	0.00244322	0.00147078
0.119469	0.00279444	0.00146344
0.119599	0.00212293	0.00145609
0.11973	0.00169503	0.00144875
0.119861	0.00237397	0.0014414
0.119991	0.00225508	0.00143405
0.120122	0.00236881	0.00142703
0.120253	0.00237732	0.00142002
0.120383	0.00230473	0.00141302
0.120514	0.00252171	0.00140601
0.120645	0.00179096	0.00139901
0.120775	0.00241174	0.00139201
0.120906	0.00183125	0.001385
0.121037	0.00217918	0.00137802
0.121167	0.00211477	0.00137108
0.121298	0.00284767	0.00136414
0.121429	0.00256602	0.0013572
0.121559	0.00151647	0.00135027
0.12169	0.00255847	0.00134333
0.12182	0.00215102	0.00133639
0.121951	0.00250846	0.00132945
0.122082	0.00268647	0.00132282
0.122212	0.00226997	0.00131638
0.122343	0.00220191	0.00130994
0.122474	0.00205134	0.0013035
0.122604	0.00200083	0.00129705
0.122735	0.00247175	0.00129061
0.122866	0.00241082	0.00128417
0.122996	0.0022637	0.00127772
0.123127	0.00166515	0.00127173
0.123258	0.00195992	0.00126576
0.123388	0.00250344	0.00125979
0.123519	0.00172892	0.00125381
0.12365	0.00185449	0.00124784
0.12378	0.00200461	0.00124186
0.123911	0.00193025	0.00123589
0.124041	0.00164429	0.00122999
0.124172	0.0020954	0.00122426
0.124303	0.00189184	0.00121853
0.124433	0.00240746	0.00121279
0.124564	0.00237303	0.00120706
0.124695	0.00279049	0.00120133
0.124825	0.00180943	0.0011956
0.124956	0.00216956	0.00118986
0.125087	0.00153548	0.00118428
0.125217	0.00136059	0.00117876
0.125348	0.00172985	0.00117325
0.125479	0.00185303	0.00116774
0.125609	0.00180139	0.00116222
0.12574	0.00182782	0.00115671
0.125871	0.00164278	0.0011512
0.126001	0.00209645	0.00114569
0.126132	0.00168475	0.0011406
0.126262	0.00233528	0.00113551
0.126393	0.00248247	0.00113041
0.126524	0.00199306	0.00112532
0.126654	0.00245831	0.00112023
0.126785	0.00185751	0.00111514
0.126916	0.00201606	0.00111005
0.127046	0.00223367	0.00110529
0.127177	0.00205506	0.00110113
0.127308	0.0024082	0.00109697
0.127438	0.00248468	0.00109281
0.127569	0.00214029	0.00108865
0.1277	0.00195572	0.00108449
0.12783	0.00164623	0.00108033
0.127961	0.00257922	0.00107617
0.128092	0.00193468	0.00107176
0.128222	0.00234684	0.00106725
0.128353	0.00131945	0.00106274
0.128483	0.00169398	0.00105823
0.128614	0.00163478	0.00105372
0.128745	0.00240457	0.00104921
0.128875	0.00182255	0.0010447
0.129006	0.00246563	0.00104025
0.129137	0.00213807	0.001037
0.129267	0.00206602	0.00103374
0.129398	0.00171685	0.00103049
0.129529	0.00181216	0.00102723
0.129659	0.00215149	0.00102398
0.12979	0.00179976	0.00102073
0.129921	0.00224315	0.00101747
0.130051	0.00184791	0.0010141
0.130182	0.00180043	0.00101056
0.130312	0.00198547	0.00100702
0.130443	0.00132484	0.00100347
0.130574	0.00166472	0.00099993
0.130704	0.00178108	0.00099639
0.130835	0.0019543	0.00099284
0.130966	0.0019846	0.0009893
0.131096	0.00169953	0.00098609
0.131227	0.00159592	0.000983
0.131358	0.00202489	0.00097992
0.131488	0.00205502	0.00097683
0.131619	0.0021314	0.00097374
0.13175	0.00200739	0.00097065
0.13188	0.00192268	0.00096757
0.132011	0.00185965	0.00096452
0.132142	0.00179043	0.00096188
0.132272	0.00190549	0.00095925
0.132403	0.00205041	0.00095661
0.132533	0.00154314	0.00095397
0.132664	0.00186473	0.00095134
0.132795	0.0015249	0.0009487
0.132925	0.00198574	0.00094607
0.133056	0.0012271	0.00094345
0.133187	0.00131957	0.00094085
0.133317	0.00194165	0.00093825
0.133448	0.0015545	0.00093566
0.133579	0.00193877	0.00093306
0.133709	0.00162468	0.00093046
0.13384	0.00139319	0.00092786
0.133971	0.00160687	0.00092527
0.134101	0.00179737	0.00092291
0.134232	0.00141757	0.00092063
0.134363	0.0016089	0.00091834
0.134493	0.00178875	0.00091605
0.134624	0.00149951	0.00091377
0.134754	0.00231835	0.00091148
0.134885	0.00175002	0.0009092
0.135016	0.00177723	0.00090703
0.135146	0.00180655	0.00090577
0.135277	0.00164097	0.0009045
0.135408	0.00120708	0.00090324
0.135538	0.00162257	0.00090198
0.135669	0.00134539	0.00090071
0.1358	0.00127812	0.00089945
0.13593	0.0017094	0.00089818
0.136061	0.00155735	0.00089656
0.136192	0.00165636	0.00089452
0.136322	0.00123389	0.00089248
0.136453	0.00151536	0.00089044
0.136584	0.00188491	0.0008884
0.136714	0.00140268	0.00088636
0.136845	0.00189287	0.00088432
0.136975	0.00177076	0.00088228
0.137106	0.00184424	0.00088088
0.137237	0.00213498	0.00087962
0.137367	0.00194013	0.00087837
0.137498	0.0013542	0.00087711
0.137629	0.00157967	0.00087585
0.137759	0.00126517	0.0008746
0.13789	0.00146034	0.00087334
0.138021	0.00202337	0.0008721
0.138151	0.00153407	0.00087088
0.138282	0.00082147	0.00086966
0.138413	0.00089909	0.00086844
0.138543	0.00107631	0.00086723
0.138674	0.00143412	0.00086601
0.138805	0.00210271	0.00086479
0.138935	0.00127709	0.00086358
0.139066	0.00172202	0.0008624
0.139196	0.0014808	0.00086128
0.139327	0.00092567	0.00086015
0.139458	0.00140109	0.00085902
0.139588	0.00147876	0.0008579
0.139719	0.00105693	0.00085677
0.13985	0.00147036	0.00085564
0.13998	0.00201556	0.00085452
0.140111	0.00083634	0.0008532
0.140242	0.00220113	0.00085185
0.140372	0.00151336	0.0008505
0.140503	0.00099945	0.00084915
0.140634	0.00129638	0.0008478
0.140764	0.00145457	0.00084645
0.140895	0.00119873	0.0008451
0.141026	0.00107244	0.00084393
0.141156	0.00147408	0.00084353
0.141287	0.00174676	0.00084312
0.141417	0.00150423	0.00084272
0.141548	0.00103356	0.00084231
0.141679	0.00139007	0.00084191
0.141809	0.00100686	0.0008415
0.14194	0.00118806	0.0008411
0.142071	0.00099053	0.00084027
0.142201	0.00134128	0.00083909
0.142332	0.00150245	0.0008379
0.142463	0.0015313	0.00083672
0.142593	0.00094411	0.00083554
0.142724	0.0012779	0.00083435
0.142855	0.00171143	0.00083317
0.142985	0.00133332	0.00083199
0.143116	0.0014615	0.00083128
0.143246	0.00167051	0.00083063
0.143377	0.00132214	0.00082998
0.143508	0.00146312	0.00082934
0.143638	0.00130064	0.00082869
0.143769	0.0012491	0.00082804
0.1439	0.00146403	0.0008274
0.14403	0.00137581	0.00082678
0.144161	0.00144735	0.00082627
0.144292	0.00148417	0.00082575
0.144422	0.00126311	0.00082524
0.144553	0.0013212	0.00082473
0.144684	0.00141336	0.00082422
0.144814	0.0017285	0.0008237
0.144945	0.00166553	0.00082319
0.145076	0.00124648	0.00082259
0.145206	0.00218683	0.00082194
0.145337	0.00192518	0.00082129
0.145467	0.00114691	0.00082063
0.145598	0.00124828	0.00081998
0.145729	0.0012503	0.00081933
0.145859	0.00161491	0.00081867
0.14599	0.0016869	0.00081802
0.146121	0.00168723	0.00081753
0.146251	0.00060685	0.00081705
0.146382	0.00116586	0.00081657
0.146513	0.00140328	0.00081609
0.146643	0.00233036	0.00081561
0.146774	0.00170294	0.00081513
0.146905	0.00158396	0.00081466
0.147035	0.00077902	0.00081425
0.147166	0.00142357	0.00081404
0.147297	0.00174759	0.00081383
0.147427	0.00093129	0.00081362
0.147558	0.00117988	0.00081341
0.147688	0.00115209	0.0008132
0.147819	0.00117386	0.00081299
0.14795	0.00127267	0.00081277
0.14808	0.00111592	0.00081246
0.148211	0.00152774	0.00081207
0.148342	0.00147917	0.00081168
0.148472	0.0011702	0.0008113
0.148603	0.00113824	0.00081091
0.148734	0.00118576	0.00081053
0.148864	0.00134572	0.00081014
0.148995	0.00144524	0.00080975
0.149126	0.00078142	0.00080948
0.149256	0.00070699	0.0008092
0.149387	0.00151971	0.00080893
0.149518	0.00111771	0.00080866
0.149648	0.0014889	0.00080839
0.149779	0.00105316	0.00080811
0.149909	0.00081254	0.00080784
0.15004	0.00144843	0.00080748
0.150171	0.00165083	0.00080692
0.150301	0.00119551	0.00080637
0.150432	0.00114221	0.00080581
0.150563	0.00131944	0.00080525
0.150693	0.00121045	0.0008047
0.150824	0.00125674	0.00080414
0.150955	0.00114934	0.00080358
0.151085	0.00116756	0.00080321
0.151216	0.0014228	0.00080293
0.151347	0.0012601	0.00080265
0.151477	0.00097202	0.00080238
0.151608	0.00138219	0.0008021
0.151739	0.00133556	0.00080182
0.151869	0.00080563	0.00080154
0.152	0.00131722	0.00080127
0.15213	0.00105946	0.00080083
0.152261	0.00157256	0.0008004
0.152392	0.00200844	0.00079996
0.152522	0.00119398	0.00079953
0.152653	0.00046973	0.00079909
0.152784	0.00086628	0.00079866
0.152914	0.00129447	0.00079822
0.153045	0.00144855	0.0007977
0.153176	0.00151813	0.00079702
0.153306	0.00136842	0.00079633
0.153437	0.00145294	0.00079565
0.153568	0.00115968	0.00079496
0.153698	0.00159426	0.00079428
0.153829	0.0016877	0.00079359
0.153959	0.00089462	0.00079291
0.15409	0.00115008	0.00079237
0.154221	0.00090078	0.0007919
0.154351	0.00102126	0.00079143
0.154482	0.0016026	0.00079096
0.154613	0.00132544	0.00079049
0.154743	0.00146826	0.00079001
0.154874	0.00095657	0.00078954
0.155005	0.0008071	0.00078907

## Sheet: Fig2G
q2 [Å-2]	IOBS			Guinier region:	q2 = 0.000227 to 0.000908 Å-2
4.4961e-08
1.79843e-07
4.04647e-07
7.19374e-07
1.12402e-06
1.61859e-06
2.20309e-06
2.8775e-06
3.64184e-06
4.4961e-06
5.44028e-06
6.47438e-06
7.5984e-06
8.81235e-06
1.01162e-05
1.15099e-05
1.29936e-05
1.45673e-05
1.62308e-05
1.79843e-05
1.98277e-05
2.1761e-05
2.37843e-05
2.58974e-05
2.81005e-05
3.03935e-05
3.27764e-05
3.52493e-05	0.247311
3.68177e-05	0.247241
3.84202e-05	0.245313
4.00569e-05	0.243292
4.17277e-05	0.244686
4.34326e-05	0.243924
4.51717e-05	0.244772
4.6945e-05	0.242955
4.87522e-05	0.243867
5.05938e-05	0.245455
5.24695e-05	0.246069
5.43791e-05	0.245346
5.63231e-05	0.239901
5.8301e-05	0.243736
6.03132e-05	0.244355
6.23596e-05	0.243017
6.444e-05	0.23884
6.65546e-05	0.243259
6.87034e-05	0.240675
7.08861e-05	0.240009
7.31032e-05	0.240218
7.53544e-05	0.239357
7.76395e-05	0.240351
7.9959e-05	0.239982
8.23126e-05	0.241688
8.47002e-05	0.239857
8.71221e-05	0.239763
8.95779e-05	0.237632
9.20681e-05	0.237262
9.45924e-05	0.239385
9.71506e-05	0.239069
9.97432e-05	0.235968
0.00010237	0.235961
0.00010503	0.237138
0.000107726	0.235793
0.000110454	0.234883
0.000113218	0.234233
0.000116014	0.234928
0.000118847	0.23553
0.000121712	0.234275
0.000124613	0.236031
0.000127545	0.233911
0.000130515	0.233305
0.000133516	0.231717
0.000136551	0.232496
0.000139623	0.230533
0.000142728	0.230739
0.000145866	0.229376
0.000149038	0.228335
0.000152246	0.229658
0.000155486	0.228968
0.000158763	0.229505
0.000162071	0.229712
0.000165416	0.225984
0.000168792	0.226398
0.000172205	0.227667
0.00017565	0.22746
0.000179131	0.228013
0.000182644	0.226195
0.000186191	0.225088
0.000189775	0.224097
0.000193391	0.223588
0.000197043	0.22572
0.000200727	0.22348
0.000204447	0.222261
0.000208199	0.223991
0.000211988	0.222285
0.000215808	0.22118
0.000219665	0.221075
0.000223553	0.217591
0.000227479	0.219155
0.000231435	0.21992
0.000235429	0.21822
0.000239454	0.216459
0.000243513	0.216925
0.000247609	0.218043
0.000251736	0.217181
0.000255901	0.216742
0.000260096	0.215711
0.000264329	0.21599
0.000268593	0.213914
0.000272894	0.213968
0.000277226	0.21237
0.000281595	0.211631
0.000285995	0.212228
0.000290433	0.21201
0.000294902	0.211283
0.000299404	0.209965
0.000303944	0.210689
0.000308515	0.20936
0.000313124	0.207804
0.000317763	0.209703
0.000322439	0.208826
0.000327147	0.20481
0.000331892	0.205848
0.000336667	0.206613
0.000341481	0.205308
0.000346325	0.203515
0.000351206	0.203095
0.000356118	0.203107
0.000361068	0.201629
0.000366049	0.20135
0.000371063	0.201872
0.000376116	0.200052
0.000381198	0.200506
0.000386319	0.198281
0.00039147	0.198935
0.000396659	0.19736
0.000401878	0.196012
0.000407136	0.196326
0.000412423	0.195333
0.000417749	0.196231
0.000423104	0.195523
0.000428498	0.194731
0.000433922	0.19478
0.00043938	0.192531
0.000444877	0.192597
0.000450403	0.192206
0.000455968	0.189492
0.000461562	0.191299
0.000467195	0.190501
0.000472858	0.19033
0.000478559	0.188139
0.00048429	0.187682
0.00049006	0.186312
0.000495859	0.185979
0.000501697	0.185777
0.000507565	0.185308
0.000513467	0.182708
0.000519407	0.184038
0.000525381	0.183188
0.000531385	0.181937
0.000537424	0.18199
0.000543501	0.180975
0.000549607	0.180204
0.000555752	0.180079
0.000561927	0.178385
0.000568141	0.178156
0.000574384	0.177136
0.000580665	0.176222
0.000586977	0.175814
0.000593327	0.176013
0.000599706	0.174706
0.000606125	0.173485
0.000612572	0.173652
0.000619054	0.17149
0.000625575	0.172345
0.000632125	0.170064
0.000638714	0.17064
0.000645333	0.169828
0.00065199	0.170037
0.000658677	0.16885
0.000665403	0.167973
0.000672157	0.167645
0.000678952	0.167045
0.000685775	0.166222
0.000692632	0.165917
0.000699528	0.165074
0.000706454	0.163678
0.000713419	0.161515
0.000720412	0.162958
0.000727446	0.160853
0.000734508	0.160208
0.000741609	0.159147
0.000748739	0.159959
0.000755909	0.158462
0.000763107	0.157763
0.000770346	0.156988
0.000777612	0.155789
0.000784913	0.155698
0.000792254	0.154888
0.000799628	0.154038
0.000807032	0.153728
0.000814469	0.154148
0.000821946	0.152832
0.000829452	0.151172
0.000836997	0.151094
0.000844571	0.149999
0.000852185	0.150248
0.000859827	0.149126
0.000867509	0.147371
0.000875219	0.14724
0.000882969	0.14735
0.000890748	0.14592
0.000898567	0.14553
0.000906413	0.143604
0.000914294	0.144183
0.000922215	0.142925
0.000930165	0.142551
0.000938154	0.141884
0.000946171	0.141607
0.000954229	0.140947
0.000962315	0.140032
0.000970441	0.138811
0.000978595	0.138267
0.000986789	0.138036
0.000995011	0.136821

## Sheet: Fig2H
r (Å)	p(r)
0	0
5.3815	0.0606
10.763	0.151
16.145	0.276
21.526	0.414
26.908	0.545
32.289	0.656
37.671	0.749
43.052	0.822
48.434	0.872
53.815	0.89
59.197	0.871
64.579	0.815
69.96	0.734
75.342	0.638
80.723	0.537
86.105	0.438
91.486	0.349
96.868	0.273
102.25	0.211
107.63	0.164
113.01	0.131
118.39	0.11
123.78	0.101
129.16	0.0952
134.54	0.0811
139.92	0.0471
145	0

## Sheet: Fig5C
dRI		Mr
volume (mL)	dRI	volume (mL)	Mass
-0.361453	0.00116501	11.912	79191.9
-0.35619	0.00124454	11.9169	78686.4
-0.350927	0.00128358	11.9218	79474.7
-0.345664	0.00128277	11.9267	79547.9
-0.340401	0.0012442	11.9316	80895.8
-0.335137	0.00120416	11.9366	80160
-0.329874	0.0011366	11.9415	79682.4
-0.324611	0.00104674	11.9464	80108.7
-0.319348	0.0009737	11.9513	80407.8
-0.314085	0.000924229	11.9562	79408.9
-0.308822	0.000810611	11.9611	80054.6
-0.303559	0.000745975	11.966	79993
-0.298296	0.000700832	11.971	80206.3
-0.293033	0.000641778	11.9759	80789
-0.28777	0.000578826	11.9808	80972.2
-0.282506	0.000571646	11.9857	81051.8
-0.277243	0.000470831	11.9906	80708.7
-0.27198	0.000397558	11.9955	80844.1
-0.266717	0.000348277	12.0004	81339.1
-0.261454	0.000300595	12.0054	82162.8
-0.256191	0.000266309	12.0103	81556.5
-0.250928	0.000205721	12.0152	82166.9
-0.245665	0.00016288	12.0201	83137.6
-0.240402	0.000144947	12.025	83481.3
-0.235138	0.000127955	12.0299	82634.6
-0.229875	2.48171e-05	12.0348	83225.3
-0.224612	7.73678e-06	12.0397	82261.4
-0.219349	-9.10402e-06	12.0447	82371
-0.214086	-6.5852e-05	12.0496	82827.9
-0.208823	-0.000101068	12.0545	82900
-0.20356	-0.00012315	12.0594	83137.8
-0.198297	-0.000146956	12.0643	83610
-0.193034	-0.000201178	12.0692	83355.5
-0.18777	-0.000231588	12.0741	84036.6
-0.182507	-0.000225932	12.0791	83894.7
-0.177244	-0.000226065	12.084	84471.2
-0.171981	-0.000226098	12.0889	84684.5
-0.166718	-0.000230445	12.0938	84621.8
-0.161455	-0.000236422	12.0987	84643.5
-0.156192	-0.000242853	12.1036	84192.3
-0.150929	-0.000287269	12.1085	84395.1
-0.145666	-0.000296734	12.1135	84642.3
-0.140402	-0.000305824	12.1184	84537.9
-0.135139	-0.000319014	12.1233	85146.3
-0.129876	-0.000327353	12.1282	84973.5
-0.124613	-0.000362173	12.1331	84773.9
-0.11935	-0.000352867	12.138	85111
-0.114087	-0.000342413	12.1429	85721.4
-0.108824	-0.000339185	12.1479	85737.5
-0.103561	-0.000342859	12.1528	86299.3
-0.0982976	-0.000353364	12.1577	86439.3
-0.0930345	-0.000364011	12.1626	85926.7
-0.0877714	-0.000384	12.1675	86119.4
-0.0825083	-0.000403396	12.1724	86373.6
-0.0772452	-0.000390398	12.1773	86282.6
-0.0719821	-0.000384527	12.1822	86634.8
-0.066719	-0.000378881	12.1872	86461.4
-0.0614558	-0.000381445	12.1921	86766.9
-0.0561927	-0.000390638	12.197	86654.9
-0.0509296	-0.00039977	12.2019	86908.4
-0.0456665	-0.000404164	12.2068	87260.2
-0.0404034	-0.000410703	12.2117	86975.1
-0.0351403	-0.000417334	12.2166	87474.4
-0.0298772	-0.000427453	12.2216	87179.6
-0.0246141	-0.000379261	12.2265	87556
-0.019351	-0.000383589	12.2314	87688.6
-0.0140879	-0.000392743	12.2363	88069.3
-0.00882476	-0.000402125	12.2412	87617.1
-0.00356165	-0.000415696	12.2461	87797.1
0.00170146	-0.000447304	12.251	87856.8
0.00696457	-0.000490689	12.256	87477.6
0.0122277	-0.000450965	12.2609	87888.9
0.0174908	-0.000450428	12.2658	88183.4
0.0227539	-0.000450327	12.2707	88531.5
0.028017	-0.000429417	12.2756	88318.1
0.0332801	-0.000432459	12.2805	88359.7
0.0385432	-0.000417093	12.2854	88219.2
0.0438063	-0.000419855	12.2904	88121.4
0.0490694	-0.000431037	12.2953	88250.1
0.0543325	-0.00044231	12.3002	88338
0.0595957	-0.000450162	12.3051	88329
0.0648588	-0.000457715	12.31	88487
0.0701219	-0.000448172	12.3149	88518
0.075385	-0.000382884	12.3198	88439.6
0.0806481	-0.00038095	12.3248	88623.7
0.0859112	-0.000383228	12.3297	88615.8
0.0911743	-0.000395665	12.3346	88511.2
0.0964374	-0.000407987	12.3395	88613.1
0.101701	-0.000411008	12.3444	88699.7
0.106964	-0.000413674	12.3493	88823.3
0.112227	-0.000395423	12.3542	88798.2
0.11749	-0.000392551	12.3591	88852.2
0.122753	-0.000402186	12.3641	88948.5
0.128016	-0.000412098	12.369	89106.5
0.133279	-0.000423253	12.3739	89109.3
0.138542	-0.000403895	12.3788	89207.3
0.143805	-0.000399896	12.3837	89212.2
0.149069	-0.000396651	12.3886	89150.5
0.154332	-0.000385917	12.3935	89176.9
0.159595	-0.000384318	12.3985	89242
0.164858	-0.000392655	12.4034	89276.7
0.170121	-0.000401114	12.4083	89333.9
0.175384	-0.000408849	12.4132	89477.1
0.180647	-0.000416803	12.4181	89506.2
0.18591	-0.000427864	12.423	89542.6
0.191173	-0.000438794	12.4279	89579.2
0.196436	-0.000449841	12.4329	89555.7
0.2017	-0.000468493	12.4378	89622.5
0.206963	-0.000454845	12.4427	89760.5
0.212226	-0.000458573	12.4476	89832.3
0.217489	-0.000456309	12.4525	89759.7
0.222752	-0.000436554	12.4574	89643.5
0.228015	-0.00043626	12.4623	89573.3
0.233278	-0.000439843	12.4673	89704.4
0.238541	-0.000445293	12.4722	89837.4
0.243804	-0.000450793	12.4771	89761.1
0.249068	-0.000458082	12.482	89870.3
0.254331	-0.000468021	12.4869	90017.2
0.259594	-0.000478189	12.4918	89984.6
0.264857	-0.000489279	12.4967	89965.6
0.27012	-0.000482276	12.5017	90129.1
0.275383	-0.000475157	12.5066	89939.4
0.280646	-0.000473774	12.5115	89852.3
0.285909	-0.000478683	12.5164	90009.3
0.291172	-0.000483679	12.5213	90042.2
0.296436	-0.0004902	12.5262	90033.1
0.301699	-0.000496718	12.5311	90050.8
0.306962	-0.000507465	12.536	89866.8
0.312225	-0.000511175	12.541	89857.5
0.317488	-0.000469113	12.5459	90115.8
0.322751	-0.000429761	12.5508	89998.5
0.328014	-0.000430834	12.5557	89958.7
0.333277	-0.000440833	12.5606	90029.3
0.33854	-0.000450715	12.5655	90053.2
0.343804	-0.000468627	12.5704	89978.5
0.349067	-0.000492631	12.5754	90059.4
0.35433	-0.000481733	12.5803	90025.4
0.359593	-0.000483645	12.5852	90391.6
0.364856	-0.000485905	12.5901	90343.6
0.370119	-0.000446442	12.595	90052.6
0.375382	-0.00043453	12.5999	90251.9
0.380645	-0.000433204	12.6048	90246.6
0.385908	-0.000445975	12.6098	90032
0.391172	-0.000458778	12.6147	90133.6
0.396435	-0.000463588	12.6196	89993.1
0.401698	-0.000473579	12.6245	89991.4
0.406961	-0.000483587	12.6294	90504.7
0.412224	-0.000486371	12.6343	90865.2
0.417487	-0.000488525	12.6392	90780.3
0.42275	-0.000473968	12.6442	90205.9
0.428013	-0.000456325	12.6491	90024.7
0.433276	-0.000460464	12.654	89803.6
0.438539	-0.000465621	12.6589	89617.1
0.443803	-0.000470613	12.6638	90072.5
0.449066	-0.000466057	12.6687	90291.9
0.454329	-0.000469307	12.6736	89773.5
0.459592	-0.000472768	12.6786	89604.1
0.464855	-0.000466845	12.6835	89587.8
0.470118	-0.00046741	12.6884	89877.3
0.475381	-0.000486586	12.6933	89573.8
0.480644	-0.000505523	12.6982	89543.9
0.485907	-0.000499939	12.7031	89754.1
0.491171	-0.000502111	12.708	89628.9
0.496434	-0.000527269	12.7129	89435.7
0.501697	-0.000552412	12.7179	89399.8
0.50696	-0.000571368	12.7228	89788.5
0.512223	-0.000548586	12.7277	89568.5
0.517486	-0.000509552	12.7326	89661.5
0.522749	-0.000486385	12.7375	89844.6
0.528012	-0.000490127	12.7424	89465.3
0.533275	-0.000495662	12.7473	89695.6
0.538539	-0.00050132	12.7523	89492.7
0.543802	-0.00051328	12.7572	89106.9
0.549065	-0.00050949	12.7621	89203.4
0.554328	-0.000516886	12.767	89557.8
0.559591	-0.000524529	12.7719	89502.3
0.564854	-0.000532405	12.7768	89053.8
0.570117	-0.000509259	12.7817	89467.4
0.57538	-0.000505333	12.7867	89473.7
0.580643	-0.000524311	12.7916	89392.2
0.585907	-0.000543402	12.7965	88833.1
0.59117	-0.00052283	12.8014	88628.9
0.596433	-0.000505376	12.8063	88948.1
0.601696	-0.000501754	12.8112	89146.4
0.606959	-0.000503868	12.8161	88971.9
0.612222	-0.000516024	12.8211	88832.6
0.617485	-0.00052855	12.826	89215.4
0.622748	-0.000536912	12.8309	88959.1
0.628011	-0.000545141	12.8358	88623
0.633275	-0.000545738	12.8407	88398.7
0.638538	-0.000548834	12.8456	88419.5
0.643801	-0.000552	12.8505	88600.4
0.649064	-0.000551311	12.8555	88580.2
0.654327	-0.000553763	12.8604	88495.6
0.65959	-0.000556354	12.8653	88474.3
0.664853	-0.000557082	12.8702	88515.6
0.670116	-0.000560852	12.8751	88152.8
0.675379	-0.000570592	12.88	88230.4
0.680642	-0.000580383	12.8849	88565.3
0.685906	-0.000587873	12.8898	87875.8
0.691169	-0.000595325	12.8948	87813.4
0.696432	-0.000580911	12.8997	87927.3
0.701695	-0.000581278	12.9046	87822.2
0.706958	-0.000581922	12.9095	87608.1
0.712221	-0.000569013
0.717484	-0.000555855
0.722747	-0.000561053
0.72801	-0.000566485
0.733274	-0.000579129
0.738537	-0.000568658
0.7438	-0.000558969
0.749063	-0.000557373
0.754326	-0.00055485
0.759589	-0.000552198
0.764852	-0.000555972
0.770115	-0.000569995
0.775378	-0.000583831
0.780642	-0.000615265
0.785905	-0.00064025
0.791168	-0.000627502
0.796431	-0.000613595
0.801694	-0.000612914
0.806957	-0.000604904
0.81222	-0.000602716
0.817483	-0.000593193
0.822746	-0.000597005
0.82801	-0.00060467
0.833273	-0.000612686
0.838536	-0.000632953
0.843799	-0.000637134
0.849062	-0.000645283
0.854325	-0.000653349
0.859588	-0.000647395
0.864851	-0.00064755
0.870114	-0.000652376
0.875378	-0.000657155
0.880641	-0.000658576
0.885904	-0.000670061
0.891167	-0.000681746
0.89643	-0.000679569
0.901693	-0.000658469
0.906956	-0.000638439
0.912219	-0.00064054
0.917482	-0.000648277
0.922745	-0.000656608
0.928009	-0.000681463
0.933272	-0.000633896
0.938535	-0.000632286
0.943798	-0.000631573
0.949061	-0.000627165
0.954324	-0.000603618
0.959587	-0.000606386
0.96485	-0.000626402
0.970113	-0.0006463
0.975377	-0.00065792
0.98064	-0.000647256
0.985903	-0.000634932
0.991166	-0.000601799
0.996429	-0.000596278
1.00169	-0.000592913
1.00696	-0.000594528
1.01222	-0.000619317
1.01748	-0.000644357
1.02274	-0.000667225
1.02801	-0.000648461
1.03327	-0.000638373
1.03853	-0.000642706
1.0438	-0.000649291
1.04906	-0.000654934
1.05432	-0.00060363
1.05959	-0.000611871
1.06485	-0.000621269
1.07011	-0.000634608
1.07538	-0.000667348
1.08064	-0.000662503
1.0859	-0.000657507
1.09116	-0.000657213
1.09643	-0.000631867
1.10169	-0.000629717
1.10695	-0.000633424
1.11222	-0.000636999
1.11748	-0.000621736
1.12274	-0.000623404
1.12801	-0.000645863
1.13327	-0.000667783
1.13853	-0.000645975
1.1438	-0.000635288
1.14906	-0.00061588
1.15432	-0.000599289
1.15959	-0.000596954
1.16485	-0.000595067
1.17011	-0.000597007
1.17537	-0.000603645
1.18064	-0.000610447
1.1859	-0.000622057
1.19116	-0.000638721
1.19643	-0.000638717
1.20169	-0.000638689
1.20695	-0.00064218
1.21222	-0.000632469
1.21748	-0.000632151
1.22274	-0.000637032
1.22801	-0.000651572
1.23327	-0.000666244
1.23853	-0.000673477
1.2438	-0.000638653
1.24906	-0.000649093
1.25432	-0.000660332
1.25958	-0.000679959
1.26485	-0.000679922
1.27011	-0.000658647
1.27537	-0.000657278
1.28064	-0.000659894
1.2859	-0.000662518
1.29116	-0.000660672
1.29643	-0.00066231
1.30169	-0.00066385
1.30695	-0.000660756
1.31222	-0.000662329
1.31748	-0.000666265
1.32274	-0.000671432
1.328	-0.0006846
1.33327	-0.000697588
1.33853	-0.000682626
1.34379	-0.000679738
1.34906	-0.000684576
1.35432	-0.000689235
1.35958	-0.000678927
1.36485	-0.000668967
1.37011	-0.000657167
1.37537	-0.000650131
1.38064	-0.000635386
1.3859	-0.000615008
1.39116	-0.000616948
1.39643	-0.000626108
1.40169	-0.000635221
1.40695	-0.000667267
1.41221	-0.000659348
1.41748	-0.000642263
1.42274	-0.000639829
1.428	-0.000637641
1.43327	-0.000632906
1.43853	-0.000621092
1.44379	-0.000618656
1.44906	-0.000624392
1.45432	-0.000630147
1.45958	-0.000627274
1.46485	-0.000640041
1.47011	-0.0006532
1.47537	-0.000674024
1.48064	-0.000634825
1.4859	-0.000608741
1.49116	-0.000600249
1.49642	-0.000600533
1.50169	-0.000609623
1.50695	-0.000618677
1.51221	-0.000624642
1.51748	-0.000680283
1.52274	-0.000708612
1.528	-0.000667509
1.53327	-0.000620423
1.53853	-0.000604746
1.54379	-0.000607255
1.54906	-0.000609928
1.55432	-0.000613624
1.55958	-0.0006116
1.56484	-0.000605056
1.57011	-0.000609505
1.57537	-0.000614721
1.58063	-0.000619953
1.5859	-0.000625715
1.59116	-0.000622496
1.59642	-0.000625293
1.60169	-0.000628231
1.60695	-0.000621432
1.61221	-0.000606894
1.61748	-0.000612064
1.62274	-0.000616998
1.628	-0.000601932
1.63327	-0.000586357
1.63853	-0.00058448
1.64379	-0.000589397
1.64905	-0.000608615
1.65432	-0.000627266
1.65958	-0.000611237
1.66484	-0.000592257
1.67011	-0.000575667
1.67537	-0.000553997
1.68063	-0.000546031
1.6859	-0.000550517
1.69116	-0.00055753
1.69642	-0.000564946
1.70169	-0.000587418
1.70695	-0.000609496
1.71221	-0.000579054
1.71747	-0.000569249
1.72274	-0.000560057
1.728	-0.000566008
1.73326	-0.000572168
1.73853	-0.00058548
1.74379	-0.000571853
1.74905	-0.000558247
1.75432	-0.000556462
1.75958	-0.000561298
1.76484	-0.000565955
1.77011	-0.000560911
1.77537	-0.000546842
1.78063	-0.000539699
1.7859	-0.000542518
1.79116	-0.000545537
1.79642	-0.000545452
1.80168	-0.00054806
1.80695	-0.000550745
1.81221	-0.000555643
1.81747	-0.000546764
1.82274	-0.000533724
1.828	-0.000526622
1.83326	-0.000530488
1.83853	-0.000545462
1.84379	-0.000561484
1.84905	-0.000585263
1.85432	-0.000564905
1.85958	-0.000521436
1.86484	-0.000511029
1.87011	-0.000509899
1.87537	-0.000509014
1.88063	-0.000526339
1.88589	-0.000544375
1.89116	-0.000580712
1.89642	-0.000533798
1.90168	-0.000531496
1.90695	-0.000544558
1.91221	-0.000557145
1.91747	-0.000529576
1.92274	-0.000524789
1.928	-0.000525177
1.93326	-0.000531566
1.93853	-0.00053782
1.94379	-0.000536803
1.94905	-0.000539862
1.95431	-0.000542872
1.95958	-0.000527359
1.96484	-0.00053211
1.9701	-0.000537136
1.97537	-0.000517503
1.98063	-0.00051232
1.98589	-0.000513086
1.99116	-0.000522955
1.99642	-0.000532955
2.00168	-0.000539628
2.00695	-0.000541405
2.01221	-0.000522451
2.01747	-0.000520943
2.02274	-0.000520514
2.028	-0.000498441
2.03326	-0.000503429
2.03852	-0.000508793
2.04379	-0.000514584
2.04905	-0.000511634
2.05431	-0.000502501
2.05958	-0.000503497
2.06484	-0.000504604
2.0701	-0.000502899
2.07537	-0.00050516
2.08063	-0.000507378
2.08589	-0.000508439
2.09116	-0.000513156
2.09642	-0.000517878
2.10168	-0.000514387
2.10694	-0.000508017
2.11221	-0.000488734
2.11747	-0.000471592
2.12273	-0.000466154
2.128	-0.000469036
2.13326	-0.000502061
2.13852	-0.000533974
2.14379	-0.000498929
2.14905	-0.000491409
2.15431	-0.000490342
2.15958	-0.000489026
2.16484	-0.000489426
2.1701	-0.000479109
2.17537	-0.000479569
2.18063	-0.000480172
2.18589	-0.000484272
2.19115	-0.000489531
2.19642	-0.000494808
2.20168	-0.000503575
2.20694	-0.000473681
2.21221	-0.000479239
2.21747	-0.000485497
2.22273	-0.000500795
2.228	-0.000457589
2.23326	-0.00047048
2.23852	-0.000484024
2.24379	-0.000507179
2.24905	-0.00051393
2.25431	-0.000492249
2.25958	-0.000470219
2.26484	-0.000474894
2.2701	-0.000482264
2.27536	-0.000489483
2.28063	-0.000476595
2.28589	-0.000473878
2.29115	-0.000471572
2.29642	-0.000475675
2.30168	-0.000478876
2.30694	-0.000433167
2.31221	-0.000435877
2.31747	-0.000445238
2.32273	-0.000454474
2.328	-0.000469743
2.33326	-0.000479768
2.33852	-0.000489491
2.34378	-0.000490598
2.34905	-0.000495056
2.35431	-0.000500026
2.35957	-0.000505243
2.36484	-0.000510885
2.3701	-0.000528913
2.37536	-0.00049637
2.38063	-0.000491096
2.38589	-0.00048055
2.39115	-0.000479305
2.39642	-0.000484373
2.40168	-0.00048964
2.40694	-0.000506451
2.41221	-0.000523293
2.41747	-0.000515343
2.42273	-0.000512903
2.42799	-0.000507783
2.43326	-0.00051099
2.43852	-0.000513877
2.44378	-0.000505048
2.44905	-0.000503416
2.45431	-0.000506848
2.45957	-0.000512756
2.46484	-0.000518662
2.4701	-0.000522434
2.47536	-0.000527398
2.48063	-0.000532381
2.48589	-0.000534978
2.49115	-0.000530149
2.49641	-0.000524584
2.50168	-0.000498456
2.50694	-0.000501295
2.5122	-0.000513464
2.51747	-0.000525467
2.52273	-0.000517316
2.52799	-0.000517925
2.53326	-0.000517164
2.53852	-0.000462545
2.54378	-0.000443472
2.54905	-0.000432733
2.55431	-0.00043104
2.55957	-0.000456964
2.56484	-0.000483183
2.5701	-0.000480705
2.57536	-0.000482839
2.58062	-0.000487665
2.58589	-0.000495757
2.59115	-0.000503855
2.59641	-0.000497112
2.60168	-0.000490584
2.60694	-0.00049997
2.6122	-0.000509862
2.61747	-0.000528202
2.62273	-0.000531865
2.62799	-0.000537558
2.63326	-0.000542945
2.63852	-0.000529587
2.64378	-0.000517743
2.64905	-0.000518102
2.65431	-0.000518769
2.65957	-0.000515722
2.66483	-0.000517896
2.6701	-0.000542988
2.67536	-0.000566386
2.68062	-0.000519087
2.68589	-0.000503988
2.69115	-0.000507425
2.69641	-0.000523277
2.70168	-0.000539044
2.70694	-0.000541431
2.7122	-0.00054687
2.71747	-0.000552476
2.72273	-0.00055987
2.72799	-0.000525216
2.73325	-0.000522076
2.73852	-0.000519342
2.74378	-0.000500129
2.74904	-0.000465481
2.75431	-0.00048258
2.75957	-0.000500532
2.76483	-0.00053304
2.7701	-0.000535107
2.77536	-0.000532564
2.78062	-0.00049791
2.78589	-0.000488415
2.79115	-0.000493211
2.79641	-0.00050269
2.80168	-0.000512211
2.80694	-0.000526442
2.8122	-0.000545521
2.81746	-0.000529299
2.82273	-0.000538318
2.82799	-0.000547813
2.83325	-0.000561823
2.83852	-0.00055009
2.84378	-0.000536481
2.84904	-0.000534133
2.85431	-0.000532188
2.85957	-0.000529586
2.86483	-0.000532114
2.8701	-0.000534585
2.87536	-0.000535403
2.88062	-0.000539098
2.88589	-0.000542002
2.89115	-0.000520508
2.89641	-0.000515522
2.90167	-0.000516769
2.90694	-0.000521001
2.9122	-0.000534292
2.91746	-0.000547409
2.92273	-0.000572869
2.92799	-0.000550593
2.93325	-0.00055114
2.93852	-0.00055836
2.94378	-0.000565667
2.94904	-0.00057561
2.95431	-0.000574442
2.95957	-0.000576159
2.96483	-0.000581105
2.97009	-0.000585819
2.97536	-0.000566285
2.98062	-0.000562042
2.98588	-0.000557671
2.99115	-0.000546464
2.99641	-0.000546568
3.00167	-0.000546804
3.00694	-0.000548749
3.0122	-0.000529898
3.01746	-0.000535623
3.02273	-0.000541901
3.02799	-0.00055717
3.03325	-0.000521202
3.03852	-0.000513409
3.04378	-0.00051496
3.04904	-0.000516631
3.0543	-0.000523661
3.05957	-0.000530726
3.06483	-0.000546684
3.07009	-0.000520991
3.07536	-0.000508979
3.08062	-0.000497533
3.08588	-0.00050055
3.09115	-0.000506964
3.09641	-0.000513501
3.10167	-0.000523281
3.10694	-0.000532116
3.1122	-0.000539899
3.11746	-0.000547731
3.12272	-0.000570344
3.12799	-0.000568926
3.13325	-0.000558721
3.13851	-0.000548973
3.14378	-0.000550783
3.14904	-0.000543637
3.1543	-0.000553914
3.15957	-0.000564495
3.16483	-0.000592578
3.17009	-0.000574452
3.17536	-0.000551892
3.18062	-0.000546843
3.18588	-0.000551065
3.19115	-0.000562869
3.19641	-0.000574975
3.20167	-0.000594649
3.20693	-0.000618452
3.2122	-0.000567296
3.21746	-0.000552784
3.22272	-0.000553775
3.22799	-0.000562476
3.23325	-0.000570873
3.23851	-0.00056445
3.24378	-0.0005719
3.24904	-0.000580222
3.2543	-0.000601567
3.25957	-0.000592953
3.26483	-0.000584047
3.27009	-0.00056307
3.27536	-0.000549385
3.28062	-0.000536577
3.28588	-0.000543814
3.29114	-0.000551449
3.29641	-0.000582541
3.30167	-0.000583848
3.30693	-0.000577058
3.3122	-0.000569351
3.31746	-0.00053067
3.32272	-0.000522712
3.32799	-0.00051583
3.33325	-0.00051726
3.33851	-0.000526952
3.34378	-0.00053638
3.34904	-0.000536593
3.3543	-0.000546217
3.35956	-0.000556361
3.36483	-0.000578293
3.37009	-0.000603578
3.37535	-0.00059838
3.38062	-0.000598399
3.38588	-0.000616393
3.39114	-0.000633905
3.39641	-0.000600162
3.40167	-0.000587962
3.40693	-0.000575578
3.4122	-0.000577676
3.41746	-0.000579103
3.42272	-0.000584469
3.42799	-0.000590009
3.43325	-0.000602668
3.43851	-0.00060277
3.44377	-0.000600513
3.44904	-0.000602674
3.4543	-0.000604453
3.45956	-0.00059255
3.46483	-0.000586029
3.47009	-0.000577106
3.47535	-0.000583933
3.48062	-0.000591052
3.48588	-0.000608288
3.49114	-0.000612928
3.49641	-0.000619454
3.50167	-0.000626049
3.50693	-0.000633077
3.51219	-0.000640274
3.51746	-0.000651874
3.52272	-0.000615818
3.52798	-0.00061064
3.53325	-0.000610921
3.53851	-0.000619878
3.54377	-0.000629278
3.54904	-0.000647041
3.5543	-0.000638801
3.55956	-0.000634064
3.56483	-0.000636394
3.57009	-0.000640392
3.57535	-0.000650983
3.58062	-0.000661075
3.58588	-0.00063564
3.59114	-0.000640205
3.5964	-0.000648356
3.60167	-0.000656768
3.60693	-0.000671027
3.61219	-0.000652271
3.61746	-0.00062062
3.62272	-0.000616639
3.62798	-0.000613512
3.63325	-0.000622804
3.63851	-0.000632371
3.64377	-0.000644248
3.64904	-0.000586666
3.6543	-0.000582853
3.65956	-0.00058723
3.66483	-0.00060091
3.67009	-0.000614495
3.67535	-0.000600757
3.68061	-0.000610092
3.68588	-0.00061981
3.69114	-0.000636133
3.6964	-0.000648907
3.70167	-0.000661401
3.70693	-0.000635873
3.71219	-0.000628962
3.71746	-0.000623309
3.72272	-0.000628268
3.72798	-0.000633372
3.73325	-0.000638843
3.73851	-0.000650156
3.74377	-0.000645477
3.74903	-0.000636153
3.7543	-0.00061854
3.75956	-0.0006121
3.76482	-0.000606102
3.77009	-0.000611077
3.77535	-0.000621152
3.78061	-0.000631396
3.78588	-0.000644255
3.79114	-0.000668566
3.7964	-0.000663768
3.80167	-0.000670634
3.80693	-0.000677885
3.81219	-0.000700147
3.81746	-0.000674004
3.82272	-0.000663955
3.82798	-0.000653794
3.83324	-0.000656046
3.83851	-0.000623499
3.84377	-0.0006382
3.84903	-0.000653722
3.8543	-0.000682694
3.85956	-0.000672296
3.86482	-0.000616008
3.87009	-0.000619854
3.87535	-0.000629413
3.88061	-0.000638759
3.88588	-0.000645297
3.89114	-0.000651872
3.8964	-0.000665156
3.90167	-0.000652742
3.90693	-0.000654351
3.91219	-0.000659009
3.91745	-0.000663121
3.92272	-0.000647831
3.92798	-0.000654734
3.93324	-0.000662114
3.93851	-0.000673989
3.94377	-0.000699086
3.94903	-0.000708256
3.9543	-0.000707358
3.95956	-0.000702103
3.96482	-0.00070809
3.97009	-0.000714202
3.97535	-0.000718972
3.98061	-0.000706624
3.98587	-0.000711078
3.99114	-0.000715738
3.9964	-0.000719822
4.00166	-0.000723642
4.00693	-0.000718395
4.01219	-0.00070732
4.01745	-0.000707176
4.02272	-0.000722596
4.02798	-0.000738242
4.03324	-0.0007547
4.03851	-0.000770574
4.04377	-0.000752291
4.04903	-0.000750949
4.0543	-0.00074935
4.05956	-0.000728111
4.06482	-0.000722898
4.07008	-0.000724215
4.07535	-0.00072961
4.08061	-0.000735169
4.08587	-0.000749554
4.09114	-0.000770132
4.0964	-0.000753434
4.10166	-0.000751654
4.10693	-0.000754596
4.11219	-0.000761325
4.11745	-0.000768127
4.12272	-0.000778921
4.12798	-0.000789748
4.13324	-0.000805344
4.1385	-0.000766193
4.14377	-0.000752779
4.14903	-0.000748591
4.15429	-0.000744578
4.15956	-0.000746651
4.16482	-0.000753104
4.17008	-0.000759714
4.17535	-0.000770548
4.18061	-0.000777103
4.18587	-0.000783828
4.19114	-0.000794571
4.1964	-0.000793867
4.20166	-0.00076767
4.20693	-0.000775882
4.21219	-0.0007848
4.21745	-0.000798394
4.22271	-0.000774305
4.22798	-0.000777638
4.23324	-0.000787782
4.2385	-0.000797243
4.24377	-0.000778738
4.24903	-0.000783457
4.25429	-0.000787822
4.25956	-0.000775999
4.26482	-0.000773618
4.27008	-0.000787311
4.27535	-0.000801261
4.28061	-0.000825242
4.28587	-0.000804978
4.29114	-0.000797262
4.2964	-0.000796204
4.30166	-0.0007982
4.30692	-0.000800124
4.31219	-0.000798444
4.31745	-0.000798475
4.32271	-0.000803784
4.32798	-0.000809198
4.33324	-0.000817039
4.3385	-0.000830044
4.34377	-0.000811303
4.34903	-0.000815753
4.35429	-0.000828624
4.35956	-0.000842586
4.36482	-0.000878942
4.37008	-0.000871302
4.37534	-0.000854593
4.38061	-0.000856478
4.38587	-0.000860373
4.39113	-0.000867469
4.3964	-0.000874768
4.40166	-0.000886005
4.40692	-0.000901847
4.41219	-0.000918176
4.41745	-0.000941044
4.42271	-0.000933118
4.42798	-0.000921172
4.43324	-0.000926696
4.4385	-0.000932479
4.44377	-0.000942561
4.44903	-0.000946755
4.45429	-0.000950345
4.45955	-0.000930219
4.46482	-0.000930187
4.47008	-0.000946112
4.47534	-0.000962141
4.48061	-0.000990778
4.48587	-0.00098329
4.49113	-0.000942927
4.4964	-0.000945646
4.50166	-0.000951984
4.50692	-0.000958165
4.51219	-0.000953912
4.51745	-0.000958536
4.52271	-0.000964402
4.52797	-0.000970486
4.53324	-0.00098162
4.5385	-0.000981483
4.54376	-0.000992843
4.54903	-0.0010044
4.55429	-0.00102212
4.55955	-0.00104028
4.56482	-0.00106164
4.57008	-0.00104324
4.57534	-0.00102361
4.58061	-0.000965003
4.58587	-0.000955422
4.59113	-0.000973548
4.5964	-0.000992376
4.60166	-0.00102678
4.60692	-0.00105787
4.61218	-0.00105054
4.61745	-0.00105012
4.62271	-0.0010488
4.62797	-0.00102179
4.63324	-0.00102328
4.6385	-0.00102536
4.64376	-0.0010388
4.64903	-0.00105243
4.65429	-0.00107571
4.65955	-0.00108146
4.66482	-0.00108711
4.67008	-0.00111217
4.67534	-0.0010765
4.68061	-0.00108044
4.68587	-0.0010845
4.69113	-0.00107572
4.69639	-0.00107469
4.70166	-0.00108688
4.70692	-0.00109905
4.71218	-0.00110029
4.71745	-0.00110341
4.72271	-0.00110664
4.72797	-0.00110918
4.73324	-0.00111167
4.7385	-0.00111644
4.74376	-0.00112422
4.74903	-0.00113188
4.75429	-0.00113501
4.75955	-0.00110345
4.76481	-0.00110473
4.77008	-0.00110956
4.77534	-0.00112249
4.7806	-0.00113481
4.78587	-0.00112
4.79113	-0.00112254
4.79639	-0.00113259
4.80166	-0.00114185
4.80692	-0.00111057
4.81218	-0.00109906
4.81745	-0.00109657
4.82271	-0.00109402
4.82797	-0.00109608
4.83324	-0.00110537
4.8385	-0.00111455
4.84376	-0.00112573
4.84902	-0.00115118
4.85429	-0.00117576
4.85955	-0.00117418
4.86481	-0.00117079
4.87008	-0.00115756
4.87534	-0.00111684
4.8806	-0.00110547
4.88587	-0.00110353
4.89113	-0.0011209
4.89639	-0.00113822
4.90166	-0.00114014
4.90692	-0.00113893
4.91218	-0.00113659
4.91744	-0.00113382
4.92271	-0.00112135
4.92797	-0.00111733
4.93323	-0.00112088
4.9385	-0.00113219
4.94376	-0.00114312
4.94902	-0.00113244
4.95429	-0.00113448
4.95955	-0.00113517
4.96481	-0.00112923
4.97008	-0.00112965
4.97534	-0.00114884
4.9806	-0.00116778
4.98587	-0.00120095
4.99113	-0.00118234
4.99639	-0.00116488
5.00165	-0.00115305
5.00692	-0.00115298
5.01218	-0.00115683
5.01744	-0.00116236
5.02271	-0.00116758
5.02797	-0.00115861
5.03323	-0.0011641
5.0385	-0.00116985
5.04376	-0.00117751
5.04902	-0.00118466
5.05429	-0.00116806
5.05955	-0.00116213
5.06481	-0.00115658
5.07008	-0.00115877
5.07534	-0.00116125
5.0806	-0.00115949
5.08586	-0.00116784
5.09113	-0.00117665
5.09639	-0.00119142
5.10165	-0.00117896
5.10692	-0.00118316
5.11218	-0.00118657
5.11744	-0.0011577
5.12271	-0.00113854
5.12797	-0.00113135
5.13323	-0.00114344
5.1385	-0.00115557
5.14376	-0.00116348
5.14902	-0.00117377
5.15428	-0.00118432
5.15955	-0.0011918
5.16481	-0.00112667
5.17007	-0.00112437
5.17534	-0.00113327
5.1806	-0.00114237
5.18586	-0.00116716
5.19113	-0.00115095
5.19639	-0.00113412
5.20165	-0.0011236
5.20692	-0.00112369
5.21218	-0.00113071
5.21744	-0.00113794
5.22271	-0.00115884
5.22797	-0.0011732
5.23323	-0.00116298
5.23849	-0.00116375
5.24376	-0.00116366
5.24902	-0.00113524
5.25428	-0.00112677
5.25955	-0.00113022
5.26481	-0.00113355
5.27007	-0.00111804
5.27534	-0.00112184
5.2806	-0.0011309
5.28586	-0.00114061
5.29113	-0.00116368
5.29639	-0.00113629
5.30165	-0.0011345
5.30692	-0.00113342
5.31218	-0.00111143
5.31744	-0.00112001
5.3227	-0.00112948
5.32797	-0.00115163
5.33323	-0.0011527
5.33849	-0.00115033
5.34376	-0.00115372
5.34902	-0.00115657
5.35428	-0.00114218
5.35955	-0.00114115
5.36481	-0.00113937
5.37007	-0.001109
5.37534	-0.00111796
5.3806	-0.00112797
5.38586	-0.00114917
5.39112	-0.00116861
5.39639	-0.00114841
5.40165	-0.00114457
5.40691	-0.00114077
5.41218	-0.00110014
5.41744	-0.00110169
5.4227	-0.00111024
5.42797	-0.00111998
5.43323	-0.00115904
5.43849	-0.00115542
5.44376	-0.00115603
5.44902	-0.00115668
5.45428	-0.00115642
5.45955	-0.00111967
5.46481	-0.00112729
5.47007	-0.00113591
5.47533	-0.0011534
5.4806	-0.00111569
5.48586	-0.00110158
5.49112	-0.00110032
5.49639	-0.00110441
5.50165	-0.00111154
5.50691	-0.00111859
5.51218	-0.00111946
5.51744	-0.00111893
5.5227	-0.00112198
5.52797	-0.00112478
5.53323	-0.00112205
5.53849	-0.00109949
5.54375	-0.00110329
5.54902	-0.00110685
5.55428	-0.00109345
5.55954	-0.00107713
5.56481	-0.0010815
5.57007	-0.00108807
5.57533	-0.00109487
5.5806	-0.00110951
5.58586	-0.00111962
5.59112	-0.00114522
5.59639	-0.00112885
5.60165	-0.0011114
5.60691	-0.0011006
5.61218	-0.00107441
5.61744	-0.0010833
5.6227	-0.00109326
5.62796	-0.00112119
5.63323	-0.00113197
5.63849	-0.00111654
5.64375	-0.00110289
5.64902	-0.00108238
5.65428	-0.00109285
5.65954	-0.00110399
5.66481	-0.00112796
5.67007	-0.00111919
5.67533	-0.00112499
5.6806	-0.00113082
5.68586	-0.00112158
5.69112	-0.00112198
5.69639	-0.00111589
5.70165	-0.00111092
5.70691	-0.00111992
5.71217	-0.00112911
5.71744	-0.00114641
5.7227	-0.00116234
5.72796	-0.00117919
5.73323	-0.00116064
5.73849	-0.00115168
5.74375	-0.00114263
5.74902	-0.00114566
5.75428	-0.00115079
5.75954	-0.00115525
5.76481	-0.00114184
5.77007	-0.0011473
5.77533	-0.00115319
5.78059	-0.0011772
5.78586	-0.00117115
5.79112	-0.0011574
5.79638	-0.0011322
5.80165	-0.00111897
5.80691	-0.00112453
5.81217	-0.00113056
5.81744	-0.00114347
5.8227	-0.00116239
5.82796	-0.00116971
5.83323	-0.0011228
5.83849	-0.00112525
5.84375	-0.00112852
5.84902	-0.00113787
5.85428	-0.00114772
5.85954	-0.00117105
5.8648	-0.00115917
5.87007	-0.00115954
5.87533	-0.0011743
5.88059	-0.00118818
5.88586	-0.00117009
5.89112	-0.00116587
5.89638	-0.00116869
5.90165	-0.00117371
5.90691	-0.00117844
5.91217	-0.00117157
5.91744	-0.0011717
5.9227	-0.0011756
5.92796	-0.00118152
5.93322	-0.00118742
5.93849	-0.00119121
5.94375	-0.00119793
5.94901	-0.00120494
5.95428	-0.00121898
5.95954	-0.00121392
5.9648	-0.00120695
5.97007	-0.00119861
5.97533	-0.0012014
5.98059	-0.00120426
5.98586	-0.00120473
5.99112	-0.00119313
5.99638	-0.00119602
6.00165	-0.0012001
6.00691	-0.00120421
6.01217	-0.00120804
6.01743	-0.00121472
6.0227	-0.00122261
6.02796	-0.00126289
6.03322	-0.00124938
6.03849	-0.00121003
6.04375	-0.00121455
6.04901	-0.00122295
6.05428	-0.00123104
6.05954	-0.00123286
6.0648	-0.00123708
6.07007	-0.00124122
6.07533	-0.00123688
6.08059	-0.00121592
6.08586	-0.00120911
6.09112	-0.00120899
6.09638	-0.00121513
6.10164	-0.00122141
6.10691	-0.00123464
6.11217	-0.00126682
6.11743	-0.00125305
6.1227	-0.00122906
6.12796	-0.00122545
6.13322	-0.00122202
6.13849	-0.00121976
6.14375	-0.00123255
6.14901	-0.00124565
6.15428	-0.00126934
6.15954	-0.00126465
6.1648	-0.00126974
6.17006	-0.0012751
6.17533	-0.00128388
6.18059	-0.00124699
6.18585	-0.00124179
6.19112	-0.00124626
6.19638	-0.00126038
6.20164	-0.0012742
6.20691	-0.00127954
6.21217	-0.00128528
6.21743	-0.00129716
6.2227	-0.00130549
6.22796	-0.00131395
6.23322	-0.00132606
6.23849	-0.0013375
6.24375	-0.00133627
6.24901	-0.00134553
6.25427	-0.00135452
6.25954	-0.0013549
6.2648	-0.00135822
6.27006	-0.00136124
6.27533	-0.0013541
6.28059	-0.00134454
6.28585	-0.00135268
6.29112	-0.0013608
6.29638	-0.00136538
6.30164	-0.00137104
6.30691	-0.00137643
6.31217	-0.00137291
6.31743	-0.00137356
6.3227	-0.00137637
6.32796	-0.00137924
6.33322	-0.00138182
6.33848	-0.00137669
6.34375	-0.00137967
6.34901	-0.00138289
6.35427	-0.00138752
6.35954	-0.00139196
6.3648	-0.00139145
6.37006	-0.00139082
6.37533	-0.00139512
6.38059	-0.00138282
6.38585	-0.00136857
6.39112	-0.00136524
6.39638	-0.00136222
6.40164	-0.00135294
6.4069	-0.00133335
6.41217	-0.00131285
6.41743	-0.00131476
6.42269	-0.00131942
6.42796	-0.00135182
6.43322	-0.00138235
6.43848	-0.00137157
6.44375	-0.00137435
6.44901	-0.00138036
6.45427	-0.00138745
6.45954	-0.00141578
6.4648	-0.00140543
6.47006	-0.00137064
6.47533	-0.00135459
6.48059	-0.00136047
6.48585	-0.00136673
6.49111	-0.00137563
6.49638	-0.00139319
6.50164	-0.0014109
6.5069	-0.00144852
6.51217	-0.00147374
6.51743	-0.00141101
6.52269	-0.0014061
6.52796	-0.00140205
6.53322	-0.00140168
6.53848	-0.00141209
6.54375	-0.00142313
6.54901	-0.00144242
6.55427	-0.00143327
6.55953	-0.00143517
6.5648	-0.00143737
6.57006	-0.00144175
6.57532	-0.00144813
6.58059	-0.00145441
6.58585	-0.00145575
6.59111	-0.00144504
6.59638	-0.0014453
6.60164	-0.00144544
6.6069	-0.0014322
6.61217	-0.00139858
6.61743	-0.00140033
6.62269	-0.00140993
6.62796	-0.0014198
6.63322	-0.00143668
6.63848	-0.0014434
6.64374	-0.00145027
6.64901	-0.00147174
6.65427	-0.00149549
6.65953	-0.00144998
6.6648	-0.00138325
6.67006	-0.00137476
6.67532	-0.00137751
6.68059	-0.00138529
6.68585	-0.00139348
6.69111	-0.00140826
6.69638	-0.00141931
6.70164	-0.00142888
6.7069	-0.00143843
6.71217	-0.0014561
6.71743	-0.00144287
6.72269	-0.0014026
6.72795	-0.0013706
6.73322	-0.00138023
6.73848	-0.0013909
6.74374	-0.00141049
6.74901	-0.00143434
6.75427	-0.00142352
6.75953	-0.00141208
6.7648	-0.00141562
6.77006	-0.00142346
6.77532	-0.00143078
6.78059	-0.00142685
6.78585	-0.00142262
6.79111	-0.00139895
6.79637	-0.00139716
6.80164	-0.00140195
6.8069	-0.00142301
6.81216	-0.00144371
6.81743	-0.00143397
6.82269	-0.0014392
6.82795	-0.00144434
6.83322	-0.00143959
6.83848	-0.00141793
6.84374	-0.00141541
6.84901	-0.00140735
6.85427	-0.00141087
6.85953	-0.00140518
6.8648	-0.0014078
6.87006	-0.00141058
6.87532	-0.00141366
6.88058	-0.0014193
6.88585	-0.00142512
6.89111	-0.00143313
6.89637	-0.0014327
6.90164	-0.00142575
6.9069	-0.001403
6.91216	-0.00138652
6.91743	-0.00138331
6.92269	-0.00138703
6.92795	-0.00140117
6.93322	-0.00141503
6.93848	-0.00142257
6.94374	-0.00144247
6.949	-0.00144259
6.95427	-0.00144183
6.95953	-0.00142622
6.96479	-0.00142816
6.97006	-0.00143413
6.97532	-0.00144063
6.98058	-0.00145664
6.98585	-0.0014394
6.99111	-0.00143383
6.99637	-0.00144849
7.00164	-0.00146351
7.0069	-0.00149251
7.01216	-0.00148085
7.01743	-0.00131707
7.02269	-0.0012973
7.02795	-0.00129696
7.03321	-0.00129619
7.03848	-0.00126912
7.04374	-0.0012668
7.049	-0.00126511
7.05427	-0.00126581
7.05953	-0.0012613
7.06479	-0.0012657
7.07006	-0.00127952
7.07532	-0.0012938
7.08058	-0.00131688
7.08585	-0.0013175
7.09111	-0.00130068
7.09637	-0.00129566
7.10164	-0.00129916
7.1069	-0.00130252
7.11216	-0.00129991
7.11742	-0.00130414
7.12269	-0.00131257
7.12795	-0.00132117
7.13321	-0.00133729
7.13848	-0.00131918
7.14374	-0.00130549
7.149	-0.00130448
7.15427	-0.00129372
7.15953	-0.00130143
7.16479	-0.00130939
7.17006	-0.00132193
7.17532	-0.00132441
7.18058	-0.00131753
7.18584	-0.00132237
7.19111	-0.0013273
7.19637	-0.00133078
7.20163	-0.0013382
7.2069	-0.00134468
7.21216	-0.00131725
7.21742	-0.00131026
7.22269	-0.00130517
7.22795	-0.00131162
7.23321	-0.00131855
7.23848	-0.00133488
7.24374	-0.00134683
7.249	-0.00131746
7.25427	-0.00131161
7.25953	-0.00130697
7.26479	-0.00131604
7.27005	-0.00132591
7.27532	-0.00134872
7.28058	-0.00133312
7.28584	-0.00131181
7.29111	-0.00132036
7.29637	-0.00132945
7.30163	-0.00134255
7.3069	-0.00133787
7.31216	-0.00134157
7.31742	-0.00135154
7.32269	-0.00136061
7.32795	-0.00134168
7.33321	-0.00133538
7.33848	-0.00133554
7.34374	-0.00133604
7.349	-0.0013393
7.35426	-0.00133503
7.35953	-0.00134161
7.36479	-0.00134879
7.37005	-0.00137392
7.37532	-0.00138307
7.38058	-0.00139047
7.38584	-0.00132199
7.39111	-0.00131668
7.39637	-0.0013126
7.40163	-0.00131504
7.4069	-0.00131483
7.41216	-0.0013177
7.41742	-0.00132965
7.42268	-0.00134081
7.42795	-0.00133281
7.43321	-0.0013298
7.43847	-0.00132657
7.44374	-0.00132984
7.449	-0.00132977
7.45426	-0.0013381
7.45953	-0.00134664
7.46479	-0.00136193
7.47005	-0.00134493
7.47532	-0.00134482
7.48058	-0.00134495
7.48584	-0.00134217
7.49111	-0.00133097
7.49637	-0.00133267
7.50163	-0.00133425
7.50689	-0.00133179
7.51216	-0.00133471
7.51742	-0.00132357
7.52268	-0.00131778
7.52795	-0.00131901
7.53321	-0.00132393
7.53847	-0.00132783
7.54374	-0.0013118
7.549	-0.00129893
7.55426	-0.00129723
7.55953	-0.00129935
7.56479	-0.00130359
7.57005	-0.00131364
7.57531	-0.00132324
7.58058	-0.00132235
7.58584	-0.00132727
7.5911	-0.00133223
7.59637	-0.00133598
7.60163	-0.00135736
7.60689	-0.00137763
7.61216	-0.00136293
7.61742	-0.00136686
7.62268	-0.00137214
7.62795	-0.00137673
7.63321	-0.00136331
7.63847	-0.00131798
7.64374	-0.00131601
7.649	-0.00132437
7.65426	-0.00133346
7.65952	-0.00135145
7.66479	-0.00135375
7.67005	-0.00135569
7.67531	-0.00135089
7.68058	-0.00135241
7.68584	-0.00135895
7.6911	-0.00136577
7.69637	-0.00137763
7.70163	-0.00139343
7.70689	-0.00140418
7.71216	-0.00140896
7.71742	-0.00141394
7.72268	-0.00141884
7.72795	-0.00141897
7.73321	-0.0014182
7.73847	-0.00139842
7.74373	-0.00138887
7.749	-0.00138681
7.75426	-0.0013848
7.75952	-0.00137203
7.76479	-0.00137004
7.77005	-0.00136838
7.77531	-0.0013712
7.78058	-0.0013758
7.78584	-0.00137957
7.7911	-0.00136807
7.79637	-0.00137108
7.80163	-0.00138149
7.80689	-0.00139073
7.81215	-0.00137731
7.81742	-0.00137493
7.82268	-0.00136622
7.82794	-0.00135679
7.83321	-0.00133425
7.83847	-0.00133938
7.84373	-0.00135369
7.849	-0.00136809
7.85426	-0.00139241
7.85952	-0.00138115
7.86479	-0.00136049
7.87005	-0.0013618
7.87531	-0.00136288
7.88058	-0.00135237
7.88584	-0.00132502
7.8911	-0.00131486
7.89636	-0.00133332
7.90163	-0.00135056
7.90689	-0.00132147
7.91215	-0.00132077
7.91742	-0.00131911
7.92268	-0.0012923
7.92794	-0.00128382
7.93321	-0.00128281
7.93847	-0.00128203
7.94373	-0.00128965
7.949	-0.00129767
7.95426	-0.00130789
7.95952	-0.00126214
7.96478	-0.00119483
7.97005	-0.00118841
7.97531	-0.00115602
7.98057	-0.0011592
7.98584	-0.00116634
7.9911	-0.00117214
7.99636	-0.00115092
8.00163	-0.00114423
8.00689	-0.0011194
8.01215	-0.00107292
8.01742	-0.00103923
8.02268	-0.00102794
8.02794	-0.00102092
8.03321	-0.00101845
8.03847	-0.000964513
8.04373	-0.000948244
8.04899	-0.000932042
8.05426	-0.000898961
8.05952	-0.000843272
8.06478	-0.000796847
8.07005	-0.000769902
8.07531	-0.000736739
8.08057	-0.000667391
8.08584	-0.000617147
8.0911	-0.000594502
8.09636	-0.000574192
8.10163	-0.000555064
8.10689	-0.000524203
8.11215	-0.000453637
8.11742	-0.000325334
8.12268	-0.000244965
8.12794	-0.000179959
8.1332	-0.000153215
8.13847	-0.00012641
8.14373	-8.89607e-05
8.14899	1.59562e-05
8.15426	3.11628e-05
8.15952	0.000116041
8.16478	0.000248433
8.17005	0.000328156
8.17531	0.000432214
8.18057	0.00053699
8.18584	0.000625475
8.1911	0.000666043
8.19636	0.000736099
8.20162	0.000898579
8.20689	0.00101163
8.21215	0.00108413
8.21741	0.0011999
8.22268	0.00138258
8.22794	0.00150021
8.2332	0.00158111
8.23847	0.00173333
8.24373	0.00184488
8.24899	0.00196432
8.25426	0.00215099
8.25952	0.00228508
8.26478	0.00241096
8.27005	0.00260465
8.27531	0.00275692
8.28057	0.00287031
8.28583	0.00304947
8.2911	0.00323193
8.29636	0.00340016
8.30162	0.00354232
8.30689	0.00370194
8.31215	0.00388385
8.31741	0.0040485
8.32268	0.00419819
8.32794	0.00438366
8.3332	0.0045363
8.33847	0.00468707
8.34373	0.0048952
8.34899	0.00507456
8.35425	0.00525959
8.35952	0.00546209
8.36478	0.00566384
8.37004	0.00581431
8.37531	0.00599004
8.38057	0.00615312
8.38583	0.00632869
8.3911	0.00652537
8.39636	0.00675052
8.40162	0.00692265
8.40689	0.00711428
8.41215	0.00727583
8.41741	0.00749411
8.42268	0.00771661
8.42794	0.00784103
8.4332	0.00802084
8.43846	0.00821208
8.44373	0.00839146
8.44899	0.00856369
8.45425	0.00872823
8.45952	0.00891333
8.46478	0.0090553
8.47004	0.0092533
8.47531	0.00945264
8.48057	0.0096228
8.48583	0.00981433
8.4911	0.00995118
8.49636	0.0101028
8.50162	0.0102642
8.50689	0.0104771
8.51215	0.0106821
8.51741	0.0108313
8.52267	0.0109225
8.52794	0.0110658
8.5332	0.0112433
8.53846	0.0114088
8.54373	0.0115195
8.54899	0.0116941
8.55425	0.011845
8.55952	0.011969
8.56478	0.012138
8.57004	0.0122796
8.57531	0.0123945
8.58057	0.0124847
8.58583	0.0126351
8.59109	0.0127733
8.59636	0.0128994
8.60162	0.0130589
8.60688	0.0132188
8.61215	0.0133394
8.61741	0.013481
8.62267	0.0136018
8.62794	0.0137214
8.6332	0.0138063
8.63846	0.0139189
8.64373	0.0140764
8.64899	0.0141724
8.65425	0.0142684
8.65952	0.0143578
8.66478	0.0144703
8.67004	0.0145818
8.6753	0.0146763
8.68057	0.0147768
8.68583	0.0149205
8.69109	0.0150255
8.69636	0.0150465
8.70162	0.0150902
8.70688	0.0152233
8.71215	0.0152929
8.71741	0.0153805
8.72267	0.0154087
8.72794	0.015497
8.7332	0.0156035
8.73846	0.0156861
8.74373	0.0157531
8.74899	0.0158059
8.75425	0.0158957
8.75951	0.0159576
8.76478	0.0159942
8.77004	0.0160145
8.7753	0.0160833
8.78057	0.0161155
8.78583	0.0161577
8.79109	0.0162144
8.79636	0.0162521
8.80162	0.0163083
8.80688	0.0163626
8.81215	0.0164071
8.81741	0.0164071
8.82267	0.0164279
8.82793	0.0164529
8.8332	0.0164923
8.83846	0.0165124
8.84372	0.0165163
8.84899	0.0165202
8.85425	0.0165261
8.85951	0.0165451
8.86478	0.0165475
8.87004	0.0165401
8.8753	0.016534
8.88057	0.0165537
8.88583	0.0165711
8.89109	0.0165866
8.89636	0.016573
8.90162	0.0165586
8.90688	0.0165352
8.91214	0.0165318
8.91741	0.0165272
8.92267	0.0165239
8.92793	0.016556
8.9332	0.016554
8.93846	0.0165492
8.94372	0.0165444
8.94899	0.0165406
8.95425	0.016533
8.95951	0.0165252
8.96478	0.0165102
8.97004	0.016501
8.9753	0.0164919
8.98056	0.0164787
8.98583	0.0164712
8.99109	0.016465
8.99635	0.0164948
9.00162	0.0165063
9.00688	0.0165043
9.01214	0.0165
9.01741	0.0164882
9.02267	0.0164759
9.02793	0.0164596
9.0332	0.0164437
9.03846	0.0164402
9.04372	0.0164307
9.04899	0.0164214
9.05425	0.016423
9.05951	0.0164205
9.06477	0.0164193
9.07004	0.0164434
9.0753	0.0164457
9.08056	0.0164442
9.08583	0.0164424
9.09109	0.0164348
9.09635	0.0164269
9.10162	0.0164176
9.10688	0.0164458
9.11214	0.0164415
9.11741	0.0164365
9.12267	0.0164299
9.12793	0.0164242
9.1332	0.0164529
9.13846	0.0164748
9.14372	0.0164823
9.14898	0.0164808
9.15425	0.0164804
9.15951	0.0165039
9.16477	0.0165156
9.17004	0.0165285
9.1753	0.0165495
9.18056	0.0165549
9.18583	0.0165618
9.19109	0.0166031
9.19635	0.0166289
9.20162	0.0166312
9.20688	0.0166274
9.21214	0.0166243
9.2174	0.0166327
9.22267	0.0166504
9.22793	0.0166798
9.23319	0.0167711
9.23846	0.0167768
9.24372	0.0167746
9.24898	0.0167731
9.25425	0.0167875
9.25951	0.0167986
9.26477	0.0168107
9.27004	0.0168623
9.2753	0.0168969
9.28056	0.0169255
9.28583	0.0169572
9.29109	0.0169769
9.29635	0.0170092
9.30161	0.0170508
9.30688	0.0171012
9.31214	0.0171105
9.3174	0.0171347
9.32267	0.017194
9.32793	0.0172254
9.33319	0.0172446
9.33846	0.0172888
9.34372	0.0173143
9.34898	0.017312
9.35425	0.017313
9.35951	0.0173906
9.36477	0.0174356
9.37003	0.01747
9.3753	0.0175043
9.38056	0.0175396
9.38582	0.0175903
9.39109	0.0176258
9.39635	0.0176623
9.40161	0.0177174
9.40688	0.0177635
9.41214	0.017782
9.4174	0.0178153
9.42267	0.0178669
9.42793	0.0179751
9.43319	0.0180192
9.43846	0.0180479
9.44372	0.0181192
9.44898	0.0181444
9.45424	0.0181802
9.45951	0.0182367
9.46477	0.018316
9.47003	0.0183441
9.4753	0.0183947
9.48056	0.0184669
9.48582	0.0185058
9.49109	0.018533
9.49635	0.0185678
9.50161	0.018628
9.50688	0.0187462
9.51214	0.0188164
9.5174	0.0188449
9.52267	0.0189141
9.52793	0.0189667
9.53319	0.0190497
9.53845	0.0190952
9.54372	0.0191236
9.54898	0.0191928
9.55424	0.0192535
9.55951	0.0193568
9.56477	0.0194415
9.57003	0.0194801
9.5753	0.0195292
9.58056	0.0195912
9.58582	0.0196546
9.59109	0.019711
9.59635	0.0197976
9.60161	0.0198628
9.60687	0.0199206
9.61214	0.0199908
9.6174	0.0200783
9.62266	0.0201258
9.62793	0.0202237
9.63319	0.0202682
9.63845	0.0203483
9.64372	0.0204149
9.64898	0.0204722
9.65424	0.0205413
9.65951	0.0206063
9.66477	0.0206594
9.67003	0.0207761
9.6753	0.0208739
9.68056	0.0209118
9.68582	0.0209806
9.69108	0.0210614
9.69635	0.0211591
9.70161	0.0212285
9.70687	0.0213052
9.71214	0.0213884
9.7174	0.02146
9.72266	0.0215393
9.72793	0.0216358
9.73319	0.0217251
9.73845	0.0217848
9.74372	0.0218578
9.74898	0.0219231
9.75424	0.0219955
9.75951	0.0220876
9.76477	0.0221846
9.77003	0.0222662
9.77529	0.0223498
9.78056	0.022445
9.78582	0.0225653
9.79108	0.022626
9.79635	0.0226758
9.80161	0.0228093
9.80687	0.022901
9.81214	0.0229836
9.8174	0.0230578
9.82266	0.0231482
9.82793	0.0232595
9.83319	0.0233239
9.83845	0.0234294
9.84371	0.0235341
9.84898	0.0236269
9.85424	0.0237142
9.8595	0.0238017
9.86477	0.0239634
9.87003	0.0241002
9.87529	0.0241729
9.88056	0.02423
9.88582	0.0243245
9.89108	0.0244254
9.89635	0.024563
9.90161	0.0246759
9.90687	0.0248223
9.91214	0.0249219
9.9174	0.0250358
9.92266	0.0251719
9.92792	0.0253252
9.93319	0.0254253
9.93845	0.0255037
9.94371	0.02561
9.94898	0.0257536
9.95424	0.0258865
9.9595	0.0260043
9.96477	0.0261119
9.97003	0.0262471
9.97529	0.026368
9.98056	0.0265582
9.98582	0.0266841
9.99108	0.0267995
9.99634	0.0269369
10.0016	0.0270965
10.0069	0.0272531
10.0121	0.0274706
10.0174	0.0276115
10.0227	0.0277698
10.0279	0.0279788
10.0332	0.028102
10.0384	0.028218
10.0437	0.0284322
10.049	0.0286824
10.0542	0.028847
10.0595	0.0289643
10.0648	0.0291652
10.07	0.0293545
10.0753	0.0295641
10.0806	0.029781
10.0858	0.0299406
10.0911	0.0301115
10.0963	0.0303019
10.1016	0.0304766
10.1069	0.0306872
10.1121	0.0308915
10.1174	0.0310904
10.1227	0.0312892
10.1279	0.031474
10.1332	0.0316872
10.1384	0.0318512
10.1437	0.0320685
10.149	0.0322406
[truncated: 1,396 more rows]

## Sheet: Supplementary Figure4B(i)
Resolution	No mask	Loose	Tight	Corrected
520.8	1	1	1	1
173.6	0.998506	0.999991	0.999999	0.999999
104.16	0.999794	0.999993	0.999999	0.999999
74.4	0.999262	0.999989	0.999995	0.999995
57.8667	0.998638	0.999966	0.999986	0.999986
47.3455	0.998034	0.999913	0.999967	0.999967
40.0615	0.998063	0.9999	0.99997	0.99997
34.72	0.99816	0.999877	0.999971	0.999971
30.6353	0.99736	0.999752	0.999952	0.999952
27.4105	0.994523	0.999524	0.999884	0.999884
24.8	0.994133	0.999547	0.99987	0.99987
22.6435	0.993341	0.999468	0.999849	0.999849
20.832	0.990097	0.999214	0.999795	0.999795
19.2889	0.983798	0.998778	0.999736	0.999736
17.9586	0.978963	0.998297	0.99963	0.99963
16.8	0.973851	0.997514	0.999378	0.999378
15.7818	0.968213	0.996648	0.998997	0.998997
14.88	0.971324	0.996733	0.998844	0.998844
14.0757	0.975074	0.996996	0.998886	0.998886
13.3538	0.974748	0.996653	0.998805	0.998805
12.7024	0.972714	0.996325	0.998567	0.998567
12.1116	0.973711	0.996204	0.998435	0.998435
11.5733	0.977071	0.996344	0.998331	0.998331
11.0809	0.977169	0.996112	0.99795	0.99795
10.6286	0.972909	0.995195	0.997416	0.997416
10.2118	0.965957	0.993696	0.996626	0.996626
9.82642	0.961673	0.992759	0.995891	0.995891
9.46909	0.960169	0.991867	0.994948	0.994948
9.13684	0.949836	0.989836	0.993683	0.993683
8.82712	0.938778	0.98671	0.99192	0.99192
8.5377	0.916711	0.981147	0.989277	0.989277
8.26667	0.898246	0.975373	0.985911	0.985911
8.01231	0.873648	0.970466	0.981446	0.981446
7.77313	0.848826	0.962051	0.974965	0.974965
7.54783	0.814652	0.949576	0.965754	0.965754
7.33521	0.785332	0.932951	0.953531	0.953531
7.13425	0.737245	0.912939	0.937574	0.937574
6.944	0.706255	0.894851	0.92383	0.92383
6.76364	0.682481	0.87692	0.909051	0.909051
6.59241	0.67031	0.870008	0.900119	0.900119
6.42963	0.655615	0.865682	0.894412	0.894412
6.2747	0.642624	0.85368	0.884317	0.884317
6.12706	0.611064	0.837821	0.872732	0.872732
5.98621	0.597164	0.820784	0.858669	0.858669
5.85169	0.588089	0.808609	0.842348	0.842348
5.72308	0.571683	0.802498	0.833693	0.833693
5.6	0.562415	0.795331	0.827559	0.827559
5.48211	0.563929	0.794176	0.829724	0.829724
5.36907	0.566919	0.802344	0.836735	0.836735
5.26061	0.597558	0.818955	0.847143	0.847143
5.15644	0.612788	0.827328	0.854552	0.854552
5.05631	0.612919	0.827664	0.85614	0.85614
4.96	0.619496	0.826505	0.855963	0.855963
4.86729	0.621407	0.825708	0.854228	0.854228
4.77798	0.620319	0.826235	0.852599	0.852599
4.69189	0.627147	0.829592	0.854201	0.854201
4.60885	0.611681	0.824703	0.848266	0.848266
4.5287	0.593027	0.812276	0.837346	0.837346
4.45128	0.560473	0.792037	0.820343	0.820343
4.37647	0.520368	0.764209	0.796533	0.796533
4.30413	0.478365	0.736169	0.76866	0.76866
4.23415	0.433374	0.700794	0.735876	0.735876
4.1664	0.385524	0.666142	0.703721	0.703721
4.10079	0.342044	0.628615	0.668652	0.668652
4.03721	0.295535	0.585553	0.629602	0.564594
3.97557	0.249424	0.54263	0.590207	0.537403
3.91579	0.215215	0.504833	0.554297	0.501673
3.85778	0.180747	0.459831	0.515293	0.485494
3.80146	0.155049	0.412821	0.476264	0.441815
3.74676	0.127579	0.368233	0.433741	0.39438
3.69362	0.113576	0.349694	0.40751	0.373925
3.64196	0.104248	0.345505	0.391835	0.370044
3.59172	0.096684	0.335679	0.380161	0.3649
3.54286	0.081424	0.304434	0.358052	0.344463
3.4953	0.059839	0.254629	0.317667	0.294486
3.44901	0.052356	0.221932	0.277168	0.247399
3.40392	0.042591	0.205677	0.2476	0.227685
3.36	0.03719	0.191474	0.230923	0.218405
3.3172	0.032711	0.171446	0.218388	0.214186
3.27547	0.029346	0.148571	0.20164	0.21211
3.23478	0.022911	0.135683	0.191449	0.216196
3.19509	0.017972	0.110281	0.171572	0.202157
3.15636	0.011756	0.069921	0.13475	0.157473
3.11856	0.000368	0.035416	0.091734	0.111827
3.08166	0.004115	0.027364	0.063526	0.07999
3.04561	-0.001542	0.027334	0.064021	0.078134
3.0104	0.003587	0.022854	0.060751	0.067612
2.976	-0.006202	0.01133	0.048138	0.05213
2.94237	-0.006536	0.008549	0.038852	0.040652
2.9095	-0.004374	0.019894	0.044121	0.041623
2.87735	0.002289	0.017512	0.043413	0.033547
2.8459	-0.000409	0.003065	0.034138	0.021241
2.81514	0.000854	-0.000596	0.012526	0.000505
2.78503	-0.005708	-0.0068	-0.005782	-0.017779
2.75556	0.003304	-0.010602	-0.014081	-0.03314
2.7267	-0.003596	-0.002674	-0.005952	-0.033746
2.69845	0.000759	0.008898	0.008307	-0.013274
2.67077	0.002891	0.01303	0.012185	-0.000634

## Sheet:  Supplementary Figure4B(ii)
Resolution	No mask	Mask
520	1	1
173.333	0.997845	1
104	0.999795	0.999998
74.2857	0.999266	0.999995
57.7778	0.998601	0.999988
47.2727	0.997914	0.999973
40	0.997935	0.999975
34.6667	0.997904	0.999973
30.5882	0.997001	0.999954
27.3684	0.993664	0.999885
24.7619	0.993027	0.999872
22.6087	0.991759	0.999863
20.8	0.987429	0.999821
19.2593	0.97876	0.999758
17.931	0.971143	0.999654
16.7742	0.962947	0.999459
15.7576	0.953991	0.999167
14.8571	0.956997	0.999
14.0541	0.960505	0.999014
13.3333	0.95979	0.99893
12.6829	0.955898	0.998708
12.093	0.956375	0.998571
11.5556	0.960238	0.998441
11.0638	0.959688	0.998055
10.6122	0.951214	0.997578
10.1961	0.938181	0.996867
9.81132	0.930387	0.996176
9.45455	0.923479	0.995314
9.12281	0.903891	0.994124
8.81356	0.882917	0.99247
8.52459	0.843435	0.989941
8.25397	0.810291	0.98671
8	0.768564	0.982161
7.76119	0.723112	0.975326
7.53623	0.672908	0.965674
7.32394	0.627881	0.953294
7.12329	0.561475	0.937198
6.93333	0.525845	0.92335
6.75325	0.492865	0.907977
6.58228	0.481883	0.898462
6.41975	0.466416	0.891513
6.26506	0.451733	0.88029
6.11765	0.413998	0.867673
5.97701	0.409613	0.851881
5.8427	0.398281	0.834175
5.71429	0.380142	0.824242
5.5914	0.373857	0.817182
5.47368	0.372162	0.819092
5.36082	0.376115	0.82598
5.25253	0.405985	0.836069
5.14851	0.418365	0.84279
5.04854	0.419518	0.84373
4.95238	0.428006	0.842837
4.85981	0.430076	0.839977
4.77064	0.429243	0.836823
4.68468	0.438157	0.837703
4.60177	0.420757	0.83037
4.52174	0.400178	0.81776
4.44444	0.376413	0.798473
4.36975	0.331378	0.77231
4.29752	0.295504	0.742211
4.22764	0.260923	0.70721
4.16	0.218442	0.673124
4.09449	0.192884	0.634436
4.03101	0.156806	0.591665
3.96947	0.121505	0.549187
3.90977	0.106556	0.511595
3.85185	0.090876	0.473851
3.79562	0.074751	0.438974
3.74101	0.058686	0.400533
3.68794	0.052354	0.373871
3.63636	0.044854	0.353915
3.58621	0.045119	0.338722
3.53741	0.031612	0.315923
3.48993	0.0278	0.278396
3.44371	0.023948	0.241113
3.39869	0.019811	0.214319
3.35484	0.016895	0.199359
3.3121	0.014637	0.190133
3.27044	0.014566	0.176054
3.22981	0.008418	0.167993
3.19018	0.008421	0.150999
3.15152	0.007083	0.122749
3.11377	0.003288	0.088324
3.07692	0.001818	0.061151
3.04094	-0.003998	0.048163
3.00578	0.005701	0.043237
2.97143	-0.00633	0.037407
2.93785	-0.007843	0.033244
2.90503	-0.003215	0.030998
2.87293	-0.002743	0.026191
2.84153	-0.003399	0.020148
2.81081	0.007091	0.007895
2.78075	-0.00376	-0.002014
2.75132	0.000168	-0.007596
2.72251	-0.004631	-0.005001
2.6943	0.001209	0.007439
2.66667	0.001791	0.008179
2.63959	0.002854	0.007028
2.61307	-0.001888	0.003868
2.58706	-0.000239	0.002282
2.56158	-0.004982	0.00192
2.53659	-0.007205	0.004768
2.51208	-0.002347	0.002839
2.48804	-0.001064	0.000882
2.46445	-0.002043	0.000339
2.44131	-0.00278	0.000228
2.4186	-0.005947	0.003927
2.39631	-0.00265	0.005383
2.37443	-0.008634	0.006694
2.35294	0.000517	0.005202
2.33184	0.000872	0.0037
2.31111	0.001364	0.000605
2.29075	-0.000532	0.001704
2.27074	0.004075	-0.001411
2.25108	-0.000358	-0.005421
2.23176	0.002497	-0.008043
2.21277	0.003852	-0.015019
2.19409	-0.000918	-0.013248
2.17573	0.00132	-0.014127
2.15768	0.00274	-0.015638
2.13992	-0.001116	-0.020918
2.12245	-0.001399	-0.019689
2.10526	0.000584	-0.011495
2.08835	0.000653	-0.000566
2.07171	0.000188	-0.003564
2.05534	-0.001946	-0.006344
2.03922	-0.002916	-0.005598
2.02335	-0.000704	0.003175
2.00772	-0.00207	-0.00013
1.99234	-1.8e-05	-0.010219
1.97719	-0.000745	-0.023238
1.96226	0.000188	-0.021742
1.94757	0.000202	-0.018477
1.93309	0.00102	-0.010781
1.91882	-0.002988	-0.004727
1.90476	0.000612	-0.002313
1.89091	0.002661	-0.005415
1.87726	0.001063	-0.005825
1.8638	0.002539	-0.001187
1.85053	0.003118	0.000622
1.83746	0.002413	0.004608
1.82456	8.7e-05	0.0063
1.81185	0.000449	0.006494
1.79931	-0.001662	0.000675
1.78694	-0.001475	-0.000526
1.77474	-0.003867	-0.000811
1.76271	-0.000467	-0.004576
1.75084	-0.000163	-0.007768
1.73913	0.000722	-0.009197
1.72757	9.4e-05	-7.2e-05
1.71617	-0.001871	0.008964
1.70492	0.000843	0.012792
1.69381	-0.000186	0.010215
1.68285	-0.00346	0.006257
1.67203	-0.002921	0.000556
1.66134	0.000507	-0.001695
1.65079	-0.000631	0.002487
1.64038	-0.001671	0.008596
1.63009	0.000254	0.010835
1.61994	-0.002129	0.007833
1.60991	0.001009	0.000575
1.6	-0.00062	-0.008499
1.59021	-0.000188	-0.010745
1.58055	0.000465	-0.011043
1.571	-8.1e-05	-0.012771
1.56156	-0.001421	-0.0154
1.55224	0.002086	-0.013095
1.54303	0.000565	-0.006406
1.53392	0.004381	-0.005802
1.52493	0.000247	-0.005805
1.51603	-0.001032	-0.001235
1.50725	-0.000793	0.004065
1.49856	0.000873	0.00427
1.48997	-0.002293	0.004096
1.48148	-0.000737	0.002284
1.47309	-0.000304	0.001915
1.46479	-0.005235	0.00133
1.45658	-0.000385	0.004326
1.44847	-0.003011	0.00601
1.44044	-0.000295	0.004069
1.43251	0.002555	0.005486
1.42466	-0.000629	0.007902
1.41689	-0.001882	0.006656
1.40921	-0.000413	0.001642
1.40162	-0.000356	-0.000819
1.3941	-0.002375	0.003427
1.38667	0.000163	0.008583
1.37931	-0.000573	0.005426
1.37203	-0.001479	-0.004876
1.36483	0.001579	-0.014399
1.3577	0.000324	-0.013962
1.35065	0.001873	-0.008888
1.34367	0.001656	-0.001114
1.33676	-0.000101	0.002408
1.32992	-0.000623	9.4e-05
1.32316	-0.001526	-0.002107
1.31646	-0.001192	-0.003215

## Sheet: Supplementary Figure11B
Resolution	No mask	Loose	Tight	Corrected
1989.63	1	1	1	1
663.211	0.997396	0.999999	0.999999	0.999999
397.926	0.998569	0.999995	0.999996	0.999996
284.233	0.998121	0.99999	0.999994	0.999994
221.07	0.997114	0.999976	0.999987	0.999987
180.876	0.994	0.999944	0.999966	0.999966
153.049	0.993093	0.999905	0.999943	0.999943
132.642	0.988803	0.999867	0.999916	0.999916
117.037	0.984749	0.999843	0.9999	0.9999
104.717	0.976232	0.999742	0.999845	0.999845
94.7444	0.954636	0.999458	0.999708	0.999708
86.5057	0.945126	0.999284	0.999623	0.999623
79.5853	0.923098	0.99903	0.99949	0.99949
73.6901	0.923629	0.998972	0.99944	0.99944
68.608	0.923998	0.998932	0.999403	0.999403
64.1817	0.9328	0.998953	0.999397	0.999397
60.2919	0.933213	0.998922	0.999352	0.999352
56.8466	0.928256	0.998958	0.999335	0.999335
53.7738	0.928138	0.998901	0.999275	0.999275
51.0162	0.931188	0.998926	0.999321	0.999321
48.5276	0.930194	0.998961	0.999354	0.999354
46.2705	0.922469	0.998693	0.999174	0.999174
44.214	0.905116	0.99834	0.998889	0.998889
42.3326	0.894441	0.998168	0.998726	0.998726
40.6047	0.887057	0.997972	0.99859	0.99859
39.0124	0.866165	0.997442	0.998321	0.998321
37.5402	0.855121	0.997245	0.998281	0.998281
36.1751	0.830522	0.996738	0.998045	0.998045
34.9058	0.82353	0.996396	0.997867	0.997867
33.7226	0.786418	0.995675	0.997387	0.997387
32.6169	0.757348	0.994639	0.996726	0.996726
31.5815	0.71421	0.993321	0.995888	0.995888
30.6097	0.646273	0.990874	0.994389	0.994389
29.696	0.563401	0.988139	0.992639	0.992639
28.8352	0.48913	0.984186	0.990301	0.990301
28.023	0.415966	0.978536	0.98693	0.98693
27.2552	0.390932	0.975066	0.984659	0.984659
26.5284	0.334093	0.969115	0.980883	0.980883
25.8394	0.32127	0.966286	0.978102	0.978102
25.1852	0.283368	0.963723	0.976508	0.976508
24.5634	0.265554	0.959373	0.973132	0.973132
23.9715	0.235211	0.955394	0.970569	0.970569
23.4074	0.22079	0.950334	0.966727	0.966727
22.8693	0.198742	0.945675	0.96416	0.96416
22.3554	0.195534	0.940863	0.961015	0.961015
21.8641	0.169089	0.93049	0.951624	0.951624
21.3939	0.138098	0.910934	0.935992	0.935992
20.9435	0.119695	0.897211	0.926371	0.926371
20.5117	0.105512	0.885772	0.917686	0.646454
20.0973	0.083474	0.855448	0.894976	0.694684
19.6993	0.070956	0.826769	0.872242	0.709921
19.3168	0.06684	0.796742	0.847154	0.708858
18.9489	0.054686	0.767652	0.822416	0.701314
18.5947	0.052326	0.739716	0.791529	0.681195
18.2535	0.039607	0.71133	0.760577	0.663242
17.9246	0.039094	0.677048	0.723295	0.635848
17.6074	0.026924	0.636839	0.678359	0.586155
17.3011	0.020877	0.599735	0.637922	0.551318
17.0054	0.022565	0.565224	0.596833	0.515989
16.7196	0.015832	0.538572	0.564275	0.497857
16.4432	0.019806	0.495916	0.519114	0.457974
16.1759	0.018196	0.459758	0.476543	0.41957
15.9171	0.007293	0.4362	0.43724	0.392369
15.6664	0.011036	0.423128	0.414756	0.378245
15.4235	0.007715	0.391166	0.386884	0.3566
15.188	0.011712	0.357936	0.345225	0.322817
14.9596	0.013126	0.339358	0.315903	0.302843
14.738	0.017899	0.319393	0.288989	0.284434
14.5229	0.007196	0.30468	0.262791	0.259577
14.3139	0.009328	0.307807	0.261323	0.25354
14.1109	-0.000684	0.302196	0.262012	0.253287
13.9135	0.007009	0.29059	0.244917	0.237155
13.7216	0.01543	0.281272	0.230318	0.221304
13.5349	0.015521	0.269315	0.226059	0.217776
13.3532	0.015769	0.245555	0.209946	0.205246
13.1764	0.008466	0.235873	0.197533	0.196602
13.0041	0.01026	0.227659	0.192606	0.184903
12.8363	0.013093	0.229303	0.198403	0.186649
12.6728	0.003273	0.222203	0.20008	0.185587
12.5134	0.004005	0.20663	0.188625	0.170636
12.358	0.004907	0.183673	0.169056	0.150952
12.2063	0.006574	0.162272	0.141877	0.131357
12.0584	0.001053	0.151414	0.126037	0.117429
11.914	-0.001269	0.143871	0.116381	0.10623
11.773	0.001076	0.144781	0.118667	0.111034
11.6353	0.006138	0.145303	0.123742	0.120787
11.5008	0.010129	0.14369	0.123995	0.125689
11.3693	0.008254	0.133033	0.1166	0.121423
11.2409	0.005419	0.124482	0.110271	0.112682
11.1153	0.00282	0.11603	0.103457	0.103986
10.9924	0.000539	0.100654	0.089269	0.083365
10.8723	0.004408	0.090854	0.077192	0.066397
10.7548	0.007937	0.080627	0.064255	0.061402
10.6397	0.002818	0.078948	0.059629	0.058167
10.5272	0.010055	0.077382	0.055645	0.059211
10.4169	-0.000408	0.073884	0.051588	0.05151
10.309	0.001822	0.061733	0.045663	0.041378
10.2032	0.000843	0.05682	0.044059	0.035577
10.0997	0.001631	0.052916	0.044097	0.028492
9.99815	0.001184	0.040096	0.039235	0.022755
9.89867	0.003961	0.025223	0.035226	0.018843
9.80114	0.003121	0.010554	0.028875	0.012422
9.70552	0.003212	-0.002446	0.017307	0.002788
9.61175	0.001109	-0.002358	0.012973	0.007682
9.51977	0.002631	0.002054	0.010004	0.012622
9.42954	0.002965	0.001987	-0.00055	0.015936
9.341	0.000765	0.00874	-0.00052	0.022709
9.2541	0.003875	0.004959	-0.003824	0.02511
9.16881	0.003142	0.005829	-0.002269	0.026674
9.08508	0.001641	-0.000341	-0.003453	0.016282
9.00286	-0.002508	-0.011652	-0.012748	-0.002967
8.92212	0.000727	-0.018041	-0.017539	-0.019915
8.84281	0.002119	-0.019892	-0.019958	-0.030434
8.7649	0.002689	-0.018359	-0.016291	-0.032736
8.68835	0.00697	-0.021233	-0.013246	-0.030771
8.61313	0.000713	-0.017161	-0.008085	-0.024501
8.53919	-0.003405	-0.011552	0.000721	-0.015269
8.46652	-0.002581	-0.009176	0.002894	-0.019542
8.39507	-0.002561	0.000498	0.005637	-0.023809
8.32482	-0.000286	0.004217	0.005233	-0.02017
8.25573	-0.001334	0.008971	0.007581	-0.016981
8.18779	0.002351	0.0117	0.009723	-0.010085
8.12095	0.004848	0.012036	0.012886	-0.003647
8.05519	-0.000458	0.014725	0.017798	0.006012
7.99049	0.001672	0.016799	0.018738	0.011248
7.92682	0.003118	0.024254	0.025592	0.021858
7.86416	0.00233	0.019393	0.021951	0.021235
7.80248	0.00146	0.018045	0.017385	0.012748
7.74176	0.0027	0.016252	0.013047	0.008978
7.68198	-0.001784	0.01334	0.008694	0.008935
7.62311	0.00091	0.012953	0.006866	0.007585
7.56514	0.001057	0.00897	0.001856	-0.000635
7.50805	0.004391	-0.004142	-0.007944	-0.010515
7.45181	0.002392	-0.016752	-0.012987	-0.019776
7.3964	0.003642	-0.019111	-0.014318	-0.027886
7.34182	-2.2e-05	-0.012388	-0.011283	-0.025679
7.28803	0.005083	-0.005388	-0.010594	-0.022038
7.23503	0.004473	0.002813	-0.004588	-0.009566
7.18279	0.003614	0.004683	-0.001806	0.001113
7.1313	0.003436	0.00203	-0.002141	0.006632
7.08054	-0.001224	-0.001328	-0.004068	0.007197
7.0305	-0.001142	-0.005168	-0.009105	0.004835
6.98116	-0.001973	-0.008313	-0.009742	0.006671
6.93252	-0.003674	-0.00946	-0.008172	0.003852
6.88454	0.002045	-0.008563	-0.007898	0.001835
6.83722	-0.000944	-0.00405	-0.005456	0.009941
6.79055	-0.002251	0.001234	0.000758	0.019971
6.74452	-0.002253	0.004927	0.005592	0.028258
6.6991	0.005738	0.005019	0.004498	0.02755
6.65429	0.001926	0.005112	0.003756	0.024089
6.61007	2.9e-05	0.007313	0.003066	0.020096
6.56644	-0.000626	0.007197	0.004926	0.011095
6.52338	0.002476	0.009582	0.009881	0.010336
6.48089	-0.001769	0.009736	0.011673	0.003819
6.43894	0.001236	0.010468	0.013847	0.001699
6.39753	0.002619	0.010814	0.013931	0.00175
6.35665	-0.000722	0.009576	0.011832	-0.002072
6.31629	0.002122	0.01388	0.014341	0.003405
6.27644	0.001731	0.01873	0.018566	0.013317
6.23709	0.005619	0.017568	0.01731	0.015792
6.19823	0.000245	0.017258	0.015937	0.016375
6.15985	0.002102	0.016869	0.013218	0.011526
6.12194	0.000533	0.01346	0.009474	0.009123
6.0845	0.000974	0.010575	0.006313	0.00127
6.04751	0.001082	0.011173	0.007217	-0.001789
6.01097	0.002283	0.011008	0.006683	-0.004218
5.97487	0.002945	0.010141	0.005099	-0.003349
5.9392	0.000779	0.011325	0.006963	0.005401
5.90395	0.000926	0.008164	0.006383	0.007488
5.86912	-0.002268	0.005522	0.004317	0.007066
5.8347	0.002062	-0.000149	-1e-06	0.003322
5.80068	-0.000196	-0.001488	-0.00223	0.000905
5.76705	0.000791	0.000334	-0.000444	-0.000362
5.73381	-0.001435	0.002744	6.7e-05	0.000213
5.70095	0.002277	0.005306	0.001695	0.00362
5.66847	-0.002108	0.002788	-0.000503	0.001806
5.63635	0.002972	0.001052	-0.001971	0.001545
5.6046	-0.001101	0.00098	-0.000857	0.005668
5.5732	0.006322	0.005408	0.001569	0.011741
5.54215	0.000479	0.003239	0.000446	0.009763
5.51145	-0.000203	0.003901	0.000893	0.010562
5.48108	0.00266	0.006283	0.000633	0.011154
5.45105	-0.000277	0.008689	0.002476	0.012705
5.42134	0.002708	0.011038	0.004463	0.010386
5.39196	0.001828	0.010598	0.004133	0.006443
5.36289	0.000194	0.007169	0.000638	-7.8e-05
5.33413	-0.001232	0.000317	-0.004979	-0.005838
5.30569	0.002639	-0.001132	-0.005534	-0.008253
5.27754	0.003929	-0.001635	-0.005882	-0.008766
5.24969	0.00166	0.000371	-0.003553	-0.00372
5.22213	-0.001217	0.001983	0.001247	0.002946
5.19486	-0.000763	0.001459	0.000671	0.005035
5.16788	0.000413	0.001543	0.000472	0.005239
5.14117	0.001985	0.001634	0.002312	0.007226
5.11474	0.000136	-0.00114	0.002194	0.005345
5.08857	0.000798	-0.003017	0.001674	0.008064
5.06268	0.002064	-0.006594	-0.002879	0.002674
5.03704	0.001197	-0.00505	-0.003191	0.003829
5.01167	0.001035	-0.004878	-0.004448	0.007339
4.98655	0.000294	-0.001983	-0.002314	0.00885
4.96168	0.001051	-0.001103	0.000363	0.009278
4.93705	0.000156	-0.000626	0.004069	0.013312
4.91267	-0.001579	0.000368	0.006019	0.018766
4.88853	0.000909	0.004331	0.010207	0.025364
4.86463	0.001335	0.009875	0.013257	0.027484
4.84095	0.002109	0.009895	0.011483	0.024446
4.81751	0.000168	0.00835	0.007329	0.019684
4.79429	0.002256	0.007868	0.00583	0.015516
4.7713	0.002093	0.00784	0.005795	0.012788
4.74853	-0.00025	0.00498	0.001578	0.005809
4.72597	0.001192	0.005091	-0.001017	0.003216
4.70362	0.001193	0.00708	0.001136	0.004293
4.68149	-0.000838	0.003826	-0.000901	0.000392
4.65956	0.000279	5.5e-05	-0.002354	-0.001536
4.63784	-0.00032	-0.003404	-0.004419	-0.006085
4.61632	-0.000386	-0.004523	-0.006635	-0.009113
4.59499	0.001781	-0.005311	-0.006391	-0.009492
4.57387	0.000268	-0.00593	-0.007283	-0.009035
4.55293	0.002749	-0.005065	-0.005159	-0.007564
4.53219	0.001027	-0.003079	-0.001669	-0.004576
4.51164	0.003264	-0.000181	0.000796	0.000952
4.49127	0.000477	0.002101	0.001911	0.006894
4.47108	0.002019	0.005604	0.006601	0.01422
4.45108	-0.000543	0.008948	0.012596	0.022952
4.43125	0.000412	0.012417	0.015469	0.024598
4.4116	0.000469	0.013428	0.014095	0.022549
4.39212	0.000565	0.011768	0.012524	0.021268
4.37282	-0.000253	0.007889	0.010315	0.018132
4.35368	-0.000731	0.004164	0.007929	0.013934
4.33471	0.001861	0.002281	0.00728	0.011037
4.3159	-0.000114	5.4e-05	0.004757	0.00836
4.29726	-0.000206	-7.8e-05	0.003821	0.008855
4.27878	0.002469	-0.000526	0.00213	0.008461
4.26045	0.002025	0.000575	0.002161	0.007805
4.24229	0.001136	0.002869	0.003006	0.008027
4.22427	0.000546	-0.001609	-0.00109	0.004397
4.20641	6e-05	-0.004194	-0.002623	0.001848
4.1887	0.000704	-0.003274	-0.002016	0.002974
4.17114	0.000787	-0.000737	-0.000399	0.002446
4.15372	-8.2e-05	0.001263	3.6e-05	0.001079
4.13645	0.001185	-0.002188	-0.002346	-0.003162
4.11932	0.001218	-0.004449	-0.002434	-0.004922
4.10233	0.000771	-0.004499	-0.004197	-0.004032
4.08549	8.6e-05	-0.001488	-0.002792	-0.000357
4.06878	0.000766	-0.000787	-0.002064	-0.000395
4.0522	0.001808	0.001415	0.000925	0.004744
4.03576	0.001542	0.002571	0.002625	0.008013
4.01946	0.001655	0.002955	0.003204	0.007998
4.00328	0.001094	0.004027	0.004542	0.006511
3.98724	0.000777	0.004504	0.004502	0.004121
3.97132	-0.000363	0.0039	0.004334	0.002275
3.95553	-0.000426	0.003117	0.005093	0.002216
3.93987	0.000791	0.001739	0.00562	0.004985
3.92432	0.000362	0.001071	0.005281	0.005717

## Sheet: Supplementary Figure 12B
Resolution	No mask	Loose	Tight	Corrected
848.896	1	1	1	1
282.965	0.999817	0.999994	0.999999	0.999999
169.779	0.999621	0.99998	0.999997	0.999997
121.271	0.999116	0.99994	0.999986	0.999986
94.3218	0.997752	0.999826	0.999938	0.999938
77.1724	0.994517	0.99953	0.999798	0.999798
65.2997	0.996647	0.999774	0.999857	0.999857
56.5931	0.997004	0.999777	0.999889	0.999889
49.9351	0.996716	0.999759	0.999914	0.999914
44.6787	0.995769	0.999714	0.999893	0.999893
40.4236	0.994497	0.999488	0.999806	0.999806
36.9085	0.993063	0.999345	0.999717	0.999717
33.9558	0.992226	0.999289	0.999664	0.999664
31.4406	0.989217	0.999103	0.999597	0.999597
29.2723	0.981063	0.998372	0.999271	0.999271
27.3837	0.971574	0.99726	0.998755	0.998755
25.7241	0.972296	0.997238	0.998788	0.998788
24.2542	0.969929	0.997354	0.998776	0.998776
22.9431	0.965401	0.997198	0.998564	0.998564
21.7666	0.958629	0.996586	0.998125	0.998125
20.7048	0.948062	0.99426	0.9969	0.9969
19.7418	0.944819	0.989764	0.9947	0.9947
18.8644	0.931066	0.980947	0.990899	0.990899
18.0616	0.911121	0.969563	0.985129	0.985129
17.3244	0.882933	0.954894	0.977063	0.977063
16.645	0.851994	0.93813	0.966594	0.966594
16.0169	0.804373	0.916009	0.954216	0.954216
15.4345	0.770227	0.89785	0.942196	0.942196
14.8929	0.754013	0.886906	0.934329	0.934329
14.3881	0.75908	0.88252	0.930252	0.930252
13.9163	0.761206	0.881751	0.929629	0.929629
13.4745	0.766329	0.881216	0.928642	0.928642
13.0599	0.76952	0.883614	0.928379	0.928379
12.6701	0.778065	0.889742	0.929066	0.929066
12.3028	0.781222	0.88942	0.927072	0.927072
11.9563	0.770345	0.885857	0.92133	0.92133
11.6287	0.747538	0.872549	0.907675	0.907675
11.3186	0.738927	0.866424	0.899574	0.899574
11.0246	0.725198	0.854014	0.890355	0.890355
10.7455	0.715975	0.846702	0.883494	0.883494
10.4802	0.716064	0.845128	0.879209	0.879209
10.2277	0.701885	0.845924	0.880832	0.880832
9.98701	0.686389	0.846351	0.882577	0.882577
9.75743	0.675715	0.840792	0.878031	0.878031
9.53816	0.648865	0.815856	0.858066	0.858066
9.32853	0.581914	0.778727	0.832535	0.832535
9.12791	0.537706	0.755986	0.813817	0.813817
8.93575	0.504385	0.73446	0.795717	0.795717
8.75151	0.453977	0.699947	0.777171	0.777171
8.57471	0.398256	0.66235	0.754228	0.754228
8.40491	0.335558	0.627841	0.726687	0.726687
8.24171	0.324146	0.582652	0.698039	0.698039
8.08472	0.232573	0.514756	0.639506	0.639506
7.93361	0.179505	0.443208	0.568517	0.395082
7.78804	0.157146	0.399208	0.518498	0.395072
7.64771	0.125934	0.35584	0.478143	0.362871
7.51235	0.096979	0.319472	0.458927	0.379225
7.3817	0.088737	0.305468	0.447306	0.384059
7.25552	0.086885	0.287015	0.425077	0.36585
7.13358	0.060529	0.226643	0.352019	0.291283
7.01567	0.040398	0.167989	0.292139	0.226584
6.90159	0.035607	0.139382	0.259125	0.191113
6.79117	0.030554	0.117032	0.244377	0.191844
6.68422	0.020902	0.107798	0.23796	0.195332
6.58059	0.024739	0.096174	0.225525	0.190921
6.48012	0.036156	0.099879	0.208503	0.179416
6.38268	0.016012	0.09596	0.176987	0.152431
6.28812	0.026161	0.092398	0.140457	0.111777
6.19632	0.023396	0.06717	0.103509	0.07524
6.10717	0.014498	0.056083	0.093035	0.06498
6.02054	0.005247	0.048261	0.085885	0.072124
5.93634	0.013588	0.042777	0.082978	0.070132
5.85446	0.012566	0.038096	0.082085	0.068141
5.7748	0.006924	0.03556	0.09278	0.068561
5.69729	0.014225	0.049771	0.101928	0.07816
5.62183	0.025207	0.056954	0.097984	0.071806
5.54834	0.007896	0.031302	0.075328	0.045669
5.47675	0.00559	0.022751	0.055054	0.029085
5.40698	0.022031	0.031352	0.060005	0.044471
5.33897	0.003315	0.024536	0.05962	0.053771
5.27265	0.004783	0.021795	0.042856	0.041187
5.20795	-0.00288	0.032989	0.041969	0.038551
5.14482	0.012229	0.030667	0.049186	0.044074
5.08321	0.014696	0.030008	0.059121	0.059384
5.02305	0.001726	0.037978	0.069223	0.079864
4.9643	0.00581	0.030713	0.069277	0.080107
4.90691	0.018706	0.028017	0.054865	0.063241
4.85083	0.006635	0.008123	0.03794	0.036791
4.79602	-0.001418	0.009651	0.027888	0.022444
4.74244	0.009429	0.018352	0.035655	0.031042
4.69003	0.011677	0.009556	0.032612	0.0305
4.63878	-0.002291	0.001748	0.032177	0.032785
4.58863	0.007003	-0.003485	0.022506	0.020917
4.53955	-0.006188	2.6e-05	0.012995	0.01121
4.49151	-0.00086	0.017026	0.015235	0.016502
4.44448	-0.00835	0.022733	0.01618	0.015727
4.39842	-0.001094	0.022556	0.018409	0.008803
4.35331	0.004193	0.016072	0.017617	0.013325
4.30912	0.007707	0.005829	0.013893	-0.000359
4.26581	0.001374	-0.000246	0.006535	-0.010463
4.22336	-0.006152	0.016061	0.000669	-0.015073
4.18175	0.008523	0.023626	-0.01422	-0.026243
4.14096	-0.000146	0.007343	-0.019502	-0.037548
4.10095	0.008642	-0.019365	-0.012606	-0.035588
4.0617	0.002757	-0.020756	0.002183	-0.013765
4.0232	0.00648	0.004856	0.013017	0.008026
3.98543	0.003249	0.01973	0.029889	0.023003
3.94835	0.004375	0.019474	0.034266	0.021713
3.91196	0.003156	0.030131	0.03567	0.018403
3.87624	-0.006715	0.003913	0.010663	0.002385
3.84116	0.002099	-0.011984	-0.010264	-0.008738
3.80671	0.00025	0.001496	-0.006572	-0.008743
3.77287	0.002991	0.0149	0.00131	-0.004662
3.73963	0.00892	0.002248	0.006008	0.004854
3.70697	-0.003951	-0.016168	-0.000623	-0.001426
3.67487	-0.0067	-0.005881	-0.008788	-0.007783
3.64333	0.000868	0.006661	-0.015672	-0.020204
3.61232	0.004499	-0.005231	-0.019395	-0.025178
3.58184	-0.002658	-0.012603	-0.017105	-0.02172
3.55187	-0.001284	0.000516	-0.003685	-0.011762
3.52239	-0.004351	-0.001719	0.002105	-0.010323
3.4934	0.002389	0.013018	0.006387	-0.006969
3.46488	0.003385	0.013225	0.003889	-0.007483
3.43683	0.002345	-0.005567	-0.009433	-0.022846
3.40922	-0.000537	-0.005953	-0.020078	-0.030142
3.38206	-0.002378	-0.001629	-0.012554	-0.018288

[truncated: 1 more sheets: Supplementary Figure13C]
